# Supplementary material for: Transcriptomics and metabolomics association analysis revealed the responses of Gynostemma pentaphyllum to cadmium
Source: Front Plant Sci. 2023 Oct 9;14:1265971. doi: 10.3389/fpls.2023.1265971 (PMC10591085; doi:10.3389/fpls.2023.1265971)
Supplement: Supplementary file 2 [file Table_1.xlsx]

## Sheet: Table S1
Table S1 Data information of G. pentaphyllum transcriptome
Sample	Raw Datas	Clean Data	GC content	Q20	Q30	Total_Mapped	sequenced_Total_Genes
CK-1	43174544	43099610	0.4557	0.9765	0.9334	0.865	22216
CK-2	45330692	45246180	0.4551	0.9738	0.9278	0.8628	22217
CK-3	43494490	43422288	0.4568	0.9755	0.9311	0.866	21961
LC-1	45048386	44967252	0.4562	0.9753	0.9305	0.8516	22235
LC-2	35728010	35677450	0.4552	0.9728	0.9262	0.8572	22033
LC-3	39889028	39819988	0.4546	0.9748	0.9298	0.8602	22241
HC-1	44366918	44293362	0.4535	0.972	0.9239	0.8667	22399
HC-2	43483216	43394012	0.4579	0.9784	0.9384	0.8635	22423
HC-3	39601644	39523312	0.4542	0.9802	0.9436	0.8647	22219
Average & All	42235214	42160383	0.4554	0.9754	0.9316	0.8619	25656

## Sheet: Table S2
Table S2 The detailed information of DEGs.
id	Symbol	CK-FRKM	LC-FPKM	HC-FPKM	CK-vs-LC-log2fc	CK-vs-LC-pvalue	CK-vs-LC-fdr	CK-vs-HC-log2fc	CK-vs-HC-pvalue	CK-vs-HC-fdr	LC-vs-HC-log2fc	LC-vs-HC-pvalue	LC-vs-HC-fdr	TF_family	Description	Pathway	GO Component	GO Function	GO Process
MSTRG.10207	SS2	2.3433	1.91	0.5533	-0.29499	0.405413	0.63643	-2.08234	0.000290082	0.00104068	-1.78735	0.00602729	0.0275344	SS2	granule-bound starch synthase 2, chloroplastic/amyloplastic [Benincasa hispida]	ko01100//Metabolic pathways;ko01110//Biosynthesis of secondary metabolites;ko00500//Starch and sucrose metabolism	GO:0005911//cell-cell junction;GO:0009536//plastid;GO:0031090//organelle membrane	GO:0016843//amine-lyase activity;GO:0046527//glucosyltransferase activity	GO:0001101//response to acid chemical;GO:0005982//starch metabolic process;GO:0007568//aging;GO:0009059//macromolecule biosynthetic process;GO:0009247//glycolipid biosynthetic process;GO:0009267//cellular response to starvation;GO:0015698//inorganic anion transport;GO:0032958//inositol phosphate biosynthetic process
MSTRG.10728	TUR1	0.1733	3.0933	0.0667	4.15754	0.000108865	0.000620529	-1.37851	0.5588	0.742796	-5.53605	4.0471e-05	0.000296345	TUR1	Inositol-3-phosphate synthase isozyme 1 [Zea mays]	ko01100//Metabolic pathways;ko01110//Biosynthesis of secondary metabolites;ko00562//Inositol phosphate metabolism	-	GO:0005488//binding;GO:0016872//intramolecular lyase activity	GO:0000302//response to reactive oxygen species;GO:0002252//immune effector process;GO:0003006//developmental process involved in reproduction;GO:0006020//inositol metabolic process;GO:0006644//phospholipid metabolic process;GO:0006787//porphyrin-containing compound catabolic process;GO:0009267//cellular response to starvation;GO:0009617//response to bacterium;GO:0009620//response to fungus;GO:00…
MSTRG.10792	--	0.3433	0	0.7	-8.42347	0.05716	0.150816	1.02774	0.322222	0.503913	9.45121	0.00321749	0.0159781	--	-	-	-	-	-
MSTRG.10813	LCAT3	8.11	0	0	-12.9855	6.9247e-09	7.30444e-08	-12.9855	4.36658e-09	2.54009e-08	0	1	1	LCAT3	BnaA05g32550D [Brassica napus]	ko01100//Metabolic pathways;ko01110//Biosynthesis of secondary metabolites;ko00564//Glycerophospholipid metabolism;ko00592//alpha-Linolenic acid metabolism	GO:0016020//membrane;GO:0043231//intracellular membrane-bounded organelle	GO:0004620//phospholipase activity;GO:0016746//acyltransferase activity	GO:0006629//lipid metabolic process
MSTRG.10932	ARID6	0	0.1933	1.2033	7.59495	0.560452	0.775348	10.2328	0.00437188	0.0127085	2.63787	0.0618572	0.188768	ARID6	alpha-mannosidase I MNS4 [Cucumis melo var. makuwa] [Cucumis melo]	-	-	-	-
MSTRG.11066	--	0	1.1867	1.61	10.2127	0.00493699	0.0191142	10.6528	0.000697115	0.00236006	0.440146	0.5835	0.825303	--	-	-	-	-	-
MSTRG.11176	LTI6B	18.5333	27.2333	37.5767	0.555251	0.0107162	0.037436	1.01971	2.57756e-08	1.41253e-07	0.464464	0.00164169	0.00882062	LTI6B	Hydrophobic protein LTI6A [Glycine max]	-	GO:0031224//intrinsic component of membrane	-	GO:0001101//response to acid chemical;GO:0006090//pyruvate metabolic process;GO:0006972//hyperosmotic response;GO:0006996//organelle organization;GO:0010038//response to metal ion;GO:0042044//fluid transport
MSTRG.11179	--	1.2733	4.01	3.8333	1.65499	0.00450635	0.0176282	1.58999	0.00954618	0.0258072	-0.0650028	0.941011	0.980514	--	-	-	-	-	-
MSTRG.11216	--	0	1.1867	0.17	10.2127	0.00679287	0.0252984	7.40939	0.642736	0.796698	-2.80331	0.0732001	0.215664	--	Retrovirus-related Pol polyprotein from transposon TNT 1-94 [Cajanus cajan]	-	-	-	-
MSTRG.11352	--	2.4033	1.0433	3.8133	-1.20384	0.0150855	0.0499605	0.666016	0.139191	0.261876	1.86985	9.1046e-05	0.000628022	--	-	-	-	-	-
MSTRG.11521	NPF2.7	12.46	8.09	3.5767	-0.623092	1.00085e-06	8.04692e-06	-1.80062	2.35618e-28	3.16845e-27	-1.17752	7.74871e-09	8.77181e-08	NPF2.7	protein NRT1/ PTR FAMILY 2.7-like [Momordica charantia]	-	GO:0016020//membrane	-	GO:0006810//transport
MSTRG.11584	--	1.2667	0.4267	0	-1.56986	0.105785	0.246091	-10.3068	0.000128322	0.000485734	-8.73697	0.293427	0.563748	--	-	-	-	-	-
MSTRG.11596	BOR2	0.1867	0.7033	2.54	1.91374	0.105819	0.246091	3.76629	1.20737e-05	5.15305e-05	1.85255	0.00172353	0.00920296	BOR2	boron transporter 1-like [Cucumis melo var. makuwa] [Cucumis melo]	-	GO:0016020//membrane	-	GO:0006820//anion transport
MSTRG.11656	At3g05950	0.1033	1.8733	2.8633	4.18023	5.98195e-05	0.000356981	4.79232	8.14371e-07	3.92256e-06	0.612088	0.149904	0.363155	At3g05950	germin-like protein subfamily 1 member 13 [Momordica charantia]	-	GO:0005576//extracellular region	GO:0016623//oxidoreductase activity, acting on the aldehyde or oxo group of donors, oxygen as acceptor;GO:0046914//transition metal ion binding	-
MSTRG.11659	--	0.4267	1.8467	1.8567	2.11374	0.00964386	0.0341652	2.12153	0.00760177	0.0210293	0.00779135	0.978846	0.993742	--	-	-	-	-	-
MSTRG.11669	--	0	0	1.44	0	1	1	10.4919	0.000166366	0.000619448	10.4919	0.000188906	0.00123228	--	-	-	-	-	-
MSTRG.11679	--	0.1033	0.3133	1.94	1.60039	0.574655	0.786093	4.23068	0.0107529	0.0287164	2.63029	0.0498362	0.160019	--	-	-	-	-	-
MSTRG.11722	NDPK2	4.8433	3.2	1.2767	-0.597928	0.0253235	0.0773714	-1.92362	3.93692e-08	2.12358e-07	-1.32569	0.00157602	0.00850071	NDPK2	NDK domain-containing protein, partial [Cephalotus follicularis]	ko01100//Metabolic pathways;ko01110//Biosynthesis of secondary metabolites;ko04016//MAPK signaling pathway - plant;ko00230//Purine metabolism;ko00240//Pyrimidine metabolism	GO:0005576//extracellular region;GO:0005911//cell-cell junction;GO:0009536//plastid;GO:0031090//organelle membrane;GO:0042579//microbody	GO:0016776//phosphotransferase activity, phosphate group as acceptor;GO:0032550//purine ribonucleoside binding	GO:0006970//response to osmotic stress;GO:0009132//nucleoside diphosphate metabolic process;GO:0009152//purine ribonucleotide biosynthetic process;GO:0009209//pyrimidine ribonucleoside triphosphate biosynthetic process;GO:0010038//response to metal ion
MSTRG.11753	--	0.21	2.31	1.56	3.45943	1.53617e-06	1.19752e-05	2.89308	0.000186683	0.000689058	-0.566347	0.201387	0.443809	--	-	-	-	-	-
MSTRG.11759	--	0.49	1.1333	0	1.20972	0.345811	0.574356	-8.93664	0.0934496	0.188889	-10.1464	0.00499721	0.0234477	--	-	-	-	-	-
MSTRG.11880	GRF2	0	0	1.63	0	1	1	10.6707	4.86154e-06	2.17102e-05	10.6707	5.6841e-06	4.72584e-05	GRF2	NAD-dependent malic enzyme, partial [Cucurbita pepo]	ko01100//Metabolic pathways;ko01200//Carbon metabolism;ko00620//Pyruvate metabolism;ko00710//Carbon fixation in photosynthetic organisms	GO:0009536//plastid	GO:0000166//nucleotide binding;GO:0004470//malic enzyme activity;GO:0016651//oxidoreductase activity, acting on NAD(P)H;GO:0016831//carboxy-lyase activity;GO:0032550//purine ribonucleoside binding;GO:0046914//transition metal ion binding;GO:0046983//protein dimerization activity	GO:0006090//pyruvate metabolic process;GO:0006970//response to osmotic stress;GO:0006996//organelle organization;GO:0010038//response to metal ion;GO:0042044//fluid transport;GO:0043648//dicarboxylic acid metabolic process
MSTRG.11899	--	0.9033	1.7567	2.3333	0.95951	0.127001	0.28307	1.36906	0.0146019	0.0378541	0.409552	0.336184	0.614374	--	-	-	-	-	-
MSTRG.11964	--	0.8433	1.2867	0.1067	0.609463	0.51747	0.74089	-2.98299	0.0342725	0.0801825	-3.59246	0.00885291	0.0381084	--	-	-	-	-	-
MSTRG.11995	CTIMC	6.7333	4.54	2.1067	-0.568629	0.117363	0.266512	-1.67636	0.000622114	0.00212596	-1.10773	0.0652335	0.197019	CTIMC	triosephosphate isomerase, cytosolic [Durio zibethinus]	ko01100//Metabolic pathways;ko01110//Biosynthesis of secondary metabolites;ko01200//Carbon metabolism;ko01230//Biosynthesis of amino acids;ko00010//Glycolysis / Gluconeogenesis;ko00710//Carbon fixation in photosynthetic organisms;ko00562//Inositol phosphate metabolism;ko00051//Fructose and mannose metabolism	GO:0005576//extracellular region;GO:0005911//cell-cell junction;GO:0009532//plastid stroma;GO:0030312//external encapsulating structure;GO:0031090//organelle membrane	GO:0016861//intramolecular oxidoreductase activity, interconverting aldoses and ketoses;GO:0046914//transition metal ion binding	GO:0000097//sulfur amino acid biosynthetic process;GO:0006006//glucose metabolic process;GO:0006090//pyruvate metabolic process;GO:0006511//ubiquitin-dependent protein catabolic process;GO:0006739//NADP metabolic process;GO:0006970//response to osmotic stress;GO:0006996//organelle organization;GO:0009725//response to hormone;GO:0010038//response to metal ion;GO:0035966//response to topologically …
MSTRG.12058	BGLU47	0	2.6333	2.7267	11.3627	1.11902e-08	1.15634e-07	11.4129	6.04076e-09	3.4689e-08	0.0502482	0.859038	0.934277	BGLU47	beta-glucosidase 47 isoform X2 [Momordica charantia]	ko01100//Metabolic pathways;ko01110//Biosynthesis of secondary metabolites;ko00500//Starch and sucrose metabolism;ko00460//Cyanoamino acid metabolism;ko00999//Biosynthesis of various plant secondary metabolites	GO:0016020//membrane	GO:0008422//beta-glucosidase activity	GO:0009699//phenylpropanoid biosynthetic process
MSTRG.12497	--	0.77	0.7467	1.92	-0.0443941	0.815556	0.906133	1.31818	0.00231084	0.00709846	1.36257	0.00134539	0.00739077	--	-	-	-	-	-
MSTRG.13840	ndhG	5.1233	1.17	2.3833	-2.13057	5.20329e-09	5.57621e-08	-1.1041	4.50602e-05	0.000180342	1.02647	0.0229194	0.0855038	ndhG	NADH dehydrogenase subunit 6 [Gynostemma microspermum]	ko01100//Metabolic pathways;ko00190//Oxidative phosphorylation	GO:0031224//intrinsic component of membrane	GO:0050136//NADH dehydrogenase (quinone) activity	-
MSTRG.14372	--	5.52	9.4667	2.57	0.778188	0.0394524	0.111633	-1.1029	0.00819137	0.0224674	-1.88109	9.53547e-06	7.71484e-05	--	-	-	-	-	-
MSTRG.14399	--	1.3667	3.85	4.4	1.4942	0.00296527	0.0122434	1.68684	0.000444502	0.00155309	0.192645	0.539201	0.795524	--	-	-	-	-	-
MSTRG.14528	--	5.25	2.1433	1.27	-1.29246	0.00227892	0.00965325	-2.04749	2.51872e-05	0.000103976	-0.755028	0.270694	0.536491	--	-	-	-	-	-
MSTRG.14827	--	2.0933	3.19	4.54	0.607754	0.151353	0.322842	1.11689	0.00166727	0.00526944	0.509136	0.0645221	0.195349	--	-	-	-	-	-
MSTRG.14889	--	0.0467	0.3233	1.6033	2.79256	0.191245	0.382921	5.10254	0.000441278	0.00154247	2.30998	0.00889743	0.0382276	--	-	-	-	-	-
MSTRG.15210	--	0.5867	2.49	2.04	2.08553	0.00214042	0.00914136	1.79796	0.01125	0.029942	-0.287577	0.588728	0.829505	--	-	-	-	-	-
MSTRG.15445	--	5.1967	11.1133	9.4733	1.09663	0.00139676	0.00622305	0.866286	0.01739	0.0441549	-0.230348	0.463979	0.734225	--	-	-	-	-	-
MSTRG.15459	--	0.4367	0	1.9667	-8.77039	0.00477137	0.018554	2.17115	0.000842645	0.00281248	10.9415	1.58319e-07	1.58407e-06	--	protein ENHANCED DISEASE RESISTANCE 2 [Benincasa hispida]	-	-	-	-
MSTRG.15463	--	0.76	0.9367	3.3833	0.301536	0.730109	0.888269	2.15437	1.59377e-06	7.44491e-06	1.85284	6.77948e-06	5.58084e-05	--	mitotic checkpoint protein BUB3.3 isoform X2 [Cucumis melo var. makuwa] [Cucumis melo]	-	-	-	-
MSTRG.15484	--	0.62	0.2567	2.7833	-1.27237	0.290773	0.512083	2.16647	0.00546682	0.0155452	3.43885	0.00027772	0.00175261	--	-	-	-	-	-
MSTRG.15851	--	0.2067	0.6833	0.92	1.72528	0.0089483	0.0320068	2.15433	0.00270258	0.00819239	0.429044	0.63338	0.8532	--	-	-	-	-	-
MSTRG.15868	--	5.2733	17.5733	5.9567	1.7366	3.45583e-10	4.11915e-09	0.17579	0.807686	0.886041	-1.56081	6.05163e-09	6.9228e-08	--	-	-	-	-	-
MSTRG.16104	--	0.35	1.1	3.4133	1.65208	0.188627	0.379116	3.28575	0.000330885	0.00117879	1.63368	0.0137003	0.0553239	--	Dehydration-responsive element-binding protein 2D [Glycine soja]	-	-	-	-
MSTRG.16140	At3g25290	42.7333	23.6533	20.59	-0.853318	2.86496e-27	9.63464e-26	-1.05342	9.64421e-41	1.71814e-39	-0.2001	0.0963005	0.265209	At3g25290	cytochrome b561 and DOMON domain-containing protein At3g25290-like [Benincasa hispida]	-	GO:0005911//cell-cell junction;GO:0009536//plastid;GO:0016020//membrane	-	GO:0006952//defense response;GO:0008152//metabolic process;GO:0050789//regulation of biological process
MSTRG.16222	LCAT3	11.2567	0	0	-13.4585	1.04214e-09	1.19682e-08	-13.4585	6.39666e-10	3.94632e-09	0	1	1	LCAT3	lecithin:cholesterol acyltransferase family protein [Medicago truncatula]	ko01100//Metabolic pathways;ko01110//Biosynthesis of secondary metabolites;ko00564//Glycerophospholipid metabolism;ko00592//alpha-Linolenic acid metabolism	GO:0016020//membrane;GO:0043231//intracellular membrane-bounded organelle	GO:0004620//phospholipase activity;GO:0016746//acyltransferase activity	GO:0006629//lipid metabolic process
MSTRG.16776	DFR	0.8433	0.0667	0	-3.66107	0.0261659	0.0794568	-9.71996	0.00529249	0.015094	-6.05889	0.801615	0.917002	DFR	dihydroflavonol 4-reductase 2 [Liquidambar formosana]	ko01100//Metabolic pathways;ko01110//Biosynthesis of secondary metabolites;ko00941//Flavonoid biosynthesis	GO:0031312//extrinsic component of organelle membrane	GO:0016616//oxidoreductase activity, acting on the CH-OH group of donors, NAD or NADP as acceptor	GO:0009411//response to UV;GO:0009813//flavonoid biosynthetic process;GO:0034285//response to disaccharide
MSTRG.17017	--	0.94	0.1667	0.0367	-2.4957	0.0171709	0.0557892	-4.68012	0.00158148	0.00501981	-2.18442	0.384647	0.666441	--	transposase [Cucumis melo var. makuwa] [Cucumis melo]	-	-	-	-
MSTRG.17100	--	2.62	7.73	3.1933	1.5609	0.000235254	0.00125167	0.285496	0.73172	0.868803	-1.27541	0.00112433	0.00625339	--	Plant transposase [Cucumis melo var. makuwa] [Cucumis melo]	-	-	GO:0016830//carbon-carbon lyase activity	-
MSTRG.17101	GC1	0.2967	2.27	0.73	2.93578	7.61485e-05	0.00044591	1.29905	0.24197	0.407311	-1.63672	0.00649418	0.0293401	GC1	protein GUCD1 [Momordica charantia]	-	GO:0043231//intracellular membrane-bounded organelle	-	GO:0006402//mRNA catabolic process
MSTRG.17555	--	24.5333	9.69	17.1533	-1.34017	1.46327e-13	2.30744e-12	-0.516254	0.000421933	0.0014796	0.82392	2.68231e-05	0.000202707	--	-	-	-	-	-
MSTRG.17628	--	1.3567	1.07	0	-0.342455	0.606803	0.807433	-10.4059	0.000298799	0.00107042	-10.0634	0.00259003	0.0132465	--	Alkylated DNA repair protein ALKBH8-like protein, partial [Cucurbita argyrosperma subsp. sororia] [Cucurbita argyrosperma]	-	-	-	-
MSTRG.18378	--	0.66	1.5533	2.9567	1.23483	0.132696	0.292483	2.16343	0.00142012	0.00454503	0.928604	0.107196	0.286253	--	-	-	-	-	-
MSTRG.18427	--	5.3567	3.13	2.25	-0.775173	0.00810081	0.0294545	-1.25141	7.0616e-05	0.000276529	-0.476238	0.251714	0.512786	--	Zinc finger CCCH domain-containing protein 37, partial [Cucurbita argyrosperma subsp. argyrosperma] [Cucurbita argyrosperma]	-	-	GO:0003824//catalytic activity	GO:0008152//metabolic process
MSTRG.18958	--	0.1167	0.1933	1.5	0.728698	0.787129	0.906133	3.6845	0.00919951	0.0249589	2.9558	0.0164543	0.0646072	--	-	-	-	-	-
MSTRG.19131	--	0.1033	0	2.1933	-6.69116	0.825517	0.906133	4.40775	0.0056584	0.0160354	11.0989	0.000932509	0.00528295	--	-	-	-	-	-
MSTRG.19485	--	3.5633	2.8733	1.0667	-0.310502	0.341493	0.569239	-1.74012	0.000622568	0.00212722	-1.42962	0.0150173	0.0598012	--	protein FAR1-RELATED SEQUENCE 5-like [Dendrobium catenatum]	-	-	-	-
MSTRG.196	--	23.0033	12.4267	2.7267	-0.888404	1.31227e-05	8.81421e-05	-3.07663	2.77163e-30	3.94064e-29	-2.18823	2.82541e-09	3.32972e-08	--	-	-	-	-	-
MSTRG.20035	--	0.1567	0.77	0	2.29716	0.110346	0.254205	-7.29155	0.411684	0.602171	-9.58871	0.00693305	0.0309424	--	-	-	-	-	-
MSTRG.20072	--	1.82	1.0567	0.18	-0.784418	0.0576104	0.151678	-3.33787	1.16128e-07	6.04164e-07	-2.55345	0.000969948	0.00547395	--	serine/threonine-protein phosphatase 7 long form-like protein [Cucumis melo var. makuwa] [Cucumis melo]	-	-	-	-
MSTRG.20138	PAL	4.3867	4.1067	14.4333	-0.0951572	0.376608	0.607837	1.71821	5.24127e-23	6.04313e-22	1.81336	5.70577e-08	5.98459e-07	PAL	PREDICTED: phenylalanine ammonia-lyase-like [Cucumis melo]	ko01100//Metabolic pathways;ko01110//Biosynthesis of secondary metabolites;ko00940//Phenylpropanoid biosynthesis;ko00360//Phenylalanine metabolism	-	GO:0016841//ammonia-lyase activity	GO:0006558//L-phenylalanine metabolic process;GO:0009699//phenylpropanoid biosynthetic process
MSTRG.20200	--	2.83	4.38	8.36	0.630129	0.128358	0.285275	1.5627	2.2565e-06	1.03973e-05	0.932572	0.00025743	0.00163738	--	-	-	-	-	-
MSTRG.20244	--	0	0.0633	1.3267	5.98489	0.801852	0.906133	10.3736	0.000271122	0.000978678	4.3887	0.00252811	0.0129617	--	-	-	-	-	-
MSTRG.2025	--	1.21	0.5033	0.2733	-1.26542	0.0981093	0.231659	-2.14627	0.0161645	0.0414252	-0.880853	0.451453	0.723247	--	-	-	-	-	-
MSTRG.20381	--	0.6667	0.4	1.5033	-0.736966	0.315221	0.539672	1.17313	0.0693709	0.147181	1.91009	0.00389854	0.0189055	--	-	-	-	-	-
MSTRG.2089	--	0.77	0.6567	0.0367	-0.229697	0.689719	0.858848	-4.39232	0.00352067	0.010424	-4.16262	0.00966899	0.0410206	--	40S ribosomal protein S20-2, partial [Cucurbita argyrosperma subsp. sororia] [Cucurbita argyrosperma]	-	-	-	-
MSTRG.21357	--	0.2467	1.5133	0.42	2.6171	0.00582433	0.0221291	0.767827	0.573803	0.755923	-1.84927	0.0262406	0.0955955	--	-	-	-	-	-
MSTRG.21368	--	0	0	1.0233	0	1	1	9.99906	0.0041482	0.0121216	9.99906	0.00454109	0.0215529	--	poly [ADP-ribose] polymerase 1-like isoform X1 [Benincasa hispida]	ko03410//Base excision repair	-	-	-
MSTRG.21798	MIK2	2.5933	4.7567	8.04	0.875143	0.00100043	0.00462131	1.63239	1.13479e-14	9.25629e-14	0.757245	1.28598e-05	0.000102127	MIK2	MDIS1-interacting receptor like kinase 2-like [Cucurbita moschata]	-	-	GO:0016772//transferase activity, transferring phosphorus-containing groups	-
MSTRG.21848	2MMP	0.3233	0.4033	1.17	0.31895	0.832217	0.91019	1.85541	0.00721545	0.0200335	1.53646	0.0241174	0.0890818	2MMP	metalloendoproteinase 2-MMP-like [Quercus suber]	-	-	GO:0008233//peptidase activity;GO:0046872//metal ion binding	-
MSTRG.21993	--	4.8433	1.2	0.5733	-2.01297	0.00396824	0.0157765	-3.07855	0.0786799	0.163491	-1.06559	0.311671	0.585869	--	-	-	-	-	-
MSTRG.22052	--	2.25	0.2333	1.6667	-3.26946	0.00093929	0.00436894	-0.432959	0.421741	0.611414	2.8365	0.00912702	0.0390595	--	-	-	-	-	-
MSTRG.22055	--	0.1233	0.52	0.95	2.07595	0.165607	0.344512	2.94536	0.0181526	0.0459099	0.869416	0.291959	0.562659	--	-	-	-	-	-
MSTRG.22213	ISA3	0	3.0033	0	11.5523	2.64012e-07	2.30299e-06	0	1	1	-11.5523	2.7571e-07	2.68447e-06	ISA3	isoamylase 3, chloroplastic isoform X1 [Cucumis sativus]	ko01100//Metabolic pathways;ko01110//Biosynthesis of secondary metabolites;ko00500//Starch and sucrose metabolism	GO:0009532//plastid stroma;GO:0043036//starch grain	GO:0004133//glycogen debranching enzyme activity;GO:0016798//hydrolase activity, acting on glycosyl bonds;GO:0043167//ion binding	GO:0005982//starch metabolic process;GO:0071555//cell wall organization
MSTRG.22215	--	3.8467	1.7533	1.1667	-1.13351	0.0254517	0.077639	-1.72122	0.00132161	0.00426023	-0.587708	0.438299	0.714471	--	-	-	-	-	-
MSTRG.22229	--	6.2667	2.6033	1.5433	-1.26734	9.02063e-05	0.00052123	-2.02165	1.03411e-07	5.40247e-07	-0.75431	0.154564	0.370918	--	-	-	-	-	-
MSTRG.22239	--	2.83	11.76	15.28	2.05501	7.06762e-11	9.03056e-10	2.43277	9.78593e-16	8.41489e-15	0.377756	0.0811019	0.23317	--	-	-	-	-	-
MSTRG.22273	--	0	0.2667	0.66	8.05889	0.161318	0.338099	9.36632	0.00562811	0.015964	1.30743	0.253142	0.514814	--	-	-	-	-	-
MSTRG.22467	--	0.4267	0	0.8367	-8.73697	0.0359458	0.103466	0.971544	0.371138	0.561161	9.70851	0.00260359	0.0132995	--	-	-	-	-	-
MSTRG.22881	OPT8	2.1667	3.24	4.9433	0.580517	0.0518905	0.139838	1.19001	1.51186e-06	7.0715e-06	0.60949	0.00299429	0.0149996	OPT8	oligopeptide transporter 5-like [Citrus sinensis]	-	-	-	GO:0006865//amino acid transport;GO:0015833//peptide transport;GO:0043067//regulation of programmed cell death;GO:0061024//membrane organization
MSTRG.22919	--	1.73	0.8967	0.31	-0.948128	0.0781762	0.193741	-2.48043	0.000840683	0.00280668	-1.5323	0.108139	0.287838	--	Ubiquinone biosynthesis COQ4 [Cucumis melo var. makuwa] [Cucumis melo]	-	-	-	-
MSTRG.23167	PYD2	1.8033	2.23	0.2967	0.306378	0.694176	0.862195	-2.60375	0.00120166	0.00390367	-2.91013	0.000517381	0.00310328	PYD2	Dihydropyrimidinase [Cucurbita argyrosperma subsp. argyrosperma] [Cucurbita argyrosperma]	ko01100//Metabolic pathways;ko00240//Pyrimidine metabolism;ko00410//beta-Alanine metabolism;ko00770//Pantothenate and CoA biosynthesis	GO:0043231//intracellular membrane-bounded organelle	GO:0016810//hydrolase activity, acting on carbon-nitrogen (but not peptide) bonds	GO:0006208//pyrimidine nucleobase catabolic process;GO:0006625//protein targeting to peroxisome;GO:0009062//fatty acid catabolic process
MSTRG.23288	--	5.2433	9.2033	13.96	0.811672	0.0101813	0.0358343	1.41274	6.95452e-08	3.68345e-07	0.601071	0.00856625	0.0371105	--	-	-	-	-	-
MSTRG.23296	--	4.94	10.0933	11.0567	1.03082	0.00305808	0.012591	1.16233	0.000434497	0.00152068	0.131514	0.560829	0.812199	--	-	-	-	-	-
MSTRG.23330	--	3.0467	13.1733	3.23	2.11232	1.15634e-07	1.05574e-06	0.0843025	0.983361	0.996818	-2.02801	2.82295e-07	2.7443e-06	--	-	-	-	-	-
MSTRG.23425	--	5	4.8567	19.6933	-0.0419616	0.682265	0.852814	1.97771	3.45231e-19	3.44215e-18	2.01967	6.81535e-20	1.59135e-18	--	basic secretory protease [Quercus suber]	-	-	-	GO:0006950//response to stress
MSTRG.23471	--	104.6	93.28	334.01	-0.165243	0.000292539	0.00152767	1.67501	1.01062e-256	1.11107e-254	1.84025	1.70622e-241	6.00398e-239	--	Cysteine-rich and transmembrane domain-containing protein A [Prunus dulcis]	-	-	-	-
MSTRG.23486	--	0.43	1.6967	0.92	1.98029	0.0071379	0.0264093	1.0973	0.217892	0.375505	-0.882997	0.118227	0.307013	--	-	-	-	-	-
MSTRG.23544	--	0.3167	0.2933	1.54	-0.110424	0.885117	0.941547	2.28189	0.0120147	0.0318016	2.39232	0.0082716	0.0359905	--	Receptor-like protein 9DC3, partial [Cucurbita argyrosperma subsp. sororia] [Cucurbita argyrosperma]	-	-	-	-
MSTRG.23764	--	0.85	0.0667	0	-3.67243	0.0337051	0.0981532	-9.73132	0.00743807	0.0206014	-6.05889	0.801615	0.917002	--	-	-	-	-	-
MSTRG.23767	--	0.3533	1.7867	0.5733	2.33817	0.00368855	0.0147819	0.698344	0.561996	0.745382	-1.63982	0.0204883	0.0777226	--	-	-	-	-	-
MSTRG.23875	--	2.69	7.4867	4.07	1.47672	0.000119222	0.000674152	0.597423	0.247008	0.413705	-0.879295	0.00968139	0.0410662	--	-	-	-	-	-
MSTRG.23926	--	1.4833	0.1933	0.9567	-2.93968	0.0108774	0.0379299	-0.632755	0.376728	0.567936	2.30693	0.095789	0.264295	--	-	-	-	-	-
MSTRG.23961	--	0.2	2.6233	0.24	3.71333	0.00560387	0.021383	0.263034	0.975393	0.995699	-3.45029	0.00568885	0.0261702	--	transposase [Cucumis melo var. makuwa] [Cucumis melo]	-	-	-	-
MSTRG.24244	--	1.39	0.0833	0.3433	-4.06005	0.000951715	0.00441681	-2.0174	0.0143862	0.0373568	2.04264	0.21528	0.46439	--	anti-sigma-I factor RsgI2-like [Lactuca sativa]	-	-	-	-
MSTRG.24248	ADS3	0.7467	0.5667	0	-0.397964	0.687207	0.856751	-9.54432	0.0076215	0.0210745	-9.14636	0.297983	0.569131	ADS3	palmitoyl-monogalactosyldiacylglycerol delta-7 desaturase, chloroplastic-like [Momordica charantia]	-	GO:0031224//intrinsic component of membrane;GO:0042170//plastid membrane	GO:0042389//omega-3 fatty acid desaturase activity	GO:0006090//pyruvate metabolic process;GO:0006633//fatty acid biosynthetic process;GO:0006779//porphyrin-containing compound biosynthetic process;GO:0009625//response to insect;GO:0009644//response to high light intensity;GO:0016109//tetraterpenoid biosynthetic process;GO:0046471//phosphatidylglycerol metabolic process
MSTRG.24441	--	5.3567	8.1	13.5567	0.596586	0.0136675	0.0460007	1.3396	2.27301e-12	1.64526e-11	0.743009	6.02043e-06	4.99052e-05	--	ankyrin repeat-containing protein NPR4-like [Momordica charantia]	-	-	-	-
MSTRG.24458	--	1.9267	2.1967	5.7567	0.189209	0.808365	0.906133	1.57913	5.99683e-06	2.64689e-05	1.38992	2.43968e-05	0.000185775	--	ankyrin repeat-containing protein ITN1 [Cucumis sativus]	-	-	-	-
MSTRG.24710	HAT	0.03	0.14	1.3033	2.22239	0.421569	0.651089	5.4411	0.00020167	0.000740451	3.21871	0.00148602	0.00805798	HAT	transposase [Cucumis melo var. makuwa] [Cucumis melo]	-	-	-	-
MSTRG.24978	At4g29180	0.6833	1.0967	3.9367	0.682464	0.376822	0.608082	2.52631	5.33265e-07	2.61071e-06	1.84385	4.11965e-05	0.000300951	At4g29180	probable LRR receptor-like serine/threonine-protein kinase At1g07560 isoform X2 [Momordica charantia]	-	-	GO:0004672//protein kinase activity	GO:0016310//phosphorylation
MSTRG.25055	9DC3	3.9267	3.0867	6.32	-0.347255	0.0529471	0.142038	0.686619	0.00110452	0.00360824	1.03387	7.61195e-08	7.87604e-07	9DC3	Receptor-like protein 9DC3, partial [Cucurbita argyrosperma subsp. sororia] [Cucurbita argyrosperma]	-	-	-	-
MSTRG.25146	psbH	2.0267	0.9533	0.9433	-1.08806	0.0129289	0.0438706	-1.10327	0.0127141	0.033448	-0.0152131	0.983394	0.993742	psbH	photosystem II phosphoprotein [Debregeasia orientalis]	ko01100//Metabolic pathways;ko00195//Photosynthesis	GO:0009521//photosystem;GO:0031224//intrinsic component of membrane	GO:0043168//anion binding	GO:0031647//regulation of protein stability;GO:0044237//cellular metabolic process
MSTRG.258	--	0	0	1.9567	0	1	1	10.9342	7.51965e-07	3.63174e-06	10.9342	8.89622e-07	8.15644e-06	--	poly [ADP-ribose] polymerase 1-like isoform X1 [Benincasa hispida]	ko03410//Base excision repair	-	-	-
MSTRG.2612	--	1.0667	2.15	0	1.01123	0.2063	0.40419	-10.0589	0.00266454	0.00808684	-11.0701	5.80702e-05	0.000414522	--	-	-	-	-	-
MSTRG.2883	--	0.6133	0.3067	0.0433	-1	0.219303	0.422228	-3.82312	0.00627278	0.0176251	-2.82312	0.109929	0.291124	--	AP2-like ethylene-responsive transcription factor At1g16060 [Momordica charantia]	-	-	-	GO:0008152//metabolic process
MSTRG.2989	--	1.01	2.59	2.99	1.3586	0.0123103	0.0421107	1.56579	0.00311549	0.00931674	0.207193	0.609331	0.840614	--	ROOT HAIR DEFECTIVE 3-like isoform X2 [Olea europaea subsp. europaea] [Olea europaea]	-	-	-	-
MSTRG.303	--	0.2733	0.7333	0	1.42381	0.297917	0.520115	-8.09452	0.196357	0.346052	-9.51833	0.0107881	0.0451173	--	-	-	-	-	-
MSTRG.3232	GRF2	0.2533	0	1.9067	-7.98489	0.218777	0.421477	2.91194	0.00363934	0.010736	10.8968	2.15617e-05	0.000165245	GRF2	14-3-3-like protein isoform X1 [Trifolium pratense]	-	GO:0005576//extracellular region;GO:0005911//cell-cell junction;GO:0009532//plastid stroma;GO:0012505//endomembrane system;GO:0031090//organelle membrane	GO:0016817//hydrolase activity, acting on acid anhydrides;GO:0051219//phosphoprotein binding	GO:0001101//response to acid chemical;GO:0003006//developmental process involved in reproduction;GO:0009887//animal organ morphogenesis;GO:0010038//response to metal ion;GO:0010468//regulation of gene expression;GO:0034645//cellular macromolecule biosynthetic process;GO:0043401//steroid hormone mediated signaling pathway;GO:0048580//regulation of post-embryonic development;GO:0048827//phyllome de…
MSTRG.3408	--	0.3367	9.94	11.2533	4.88385	1.01563e-19	2.36777e-18	5.06289	7.21863e-22	7.98861e-21	0.179035	0.331512	0.60977	--	Angiotensin-converting enzyme [Salix suchowensis]	-	GO:0009536//plastid	-	GO:0006631//fatty acid metabolic process
MSTRG.3473	--	107.81	57.8633	199.02	-0.89777	7.4498e-25	2.24415e-23	0.884422	8.36812e-41	1.49398e-39	1.78219	2.67046e-102	3.19229e-100	--	Diacylglycerol kinase [Actinidia chinensis var. chinensis] [Actinidia chinensis]	-	-	-	-
MSTRG.3582	--	1.31	5.0567	3.87	1.94862	0.00028015	0.00147039	1.56277	0.00638461	0.0178972	-0.385853	0.381254	0.663929	--	cyanogenic beta-glucosidase [Spatholobus suberectus]	-	-	-	-
MSTRG.385	--	10.72	4.59	2.1433	-1.22374	1.40211e-05	9.35691e-05	-2.32238	1.93393e-11	1.32484e-10	-1.09864	0.0188118	0.0725076	--	-	-	-	-	-
MSTRG.3987	RABA4D	4.5767	9.8167	8.24	1.10094	0.000347892	0.00178007	0.848347	0.0141187	0.0367306	-0.252589	0.345355	0.624628	RABA4D	Ras-related protein RABA4d, partial [Cucurbita argyrosperma subsp. sororia] [Cucurbita argyrosperma]	ko04144//Endocytosis	-	-	-
MSTRG.4079	--	1.3667	1.89	0	0.467725	0.624587	0.816437	-10.4164	0.000777986	0.00261267	-10.8842	0.000218903	0.00141283	--	-	-	-	-	-
MSTRG.4113	TUR1	0	0.8267	0	9.69116	0.00848906	0.030602	0	1	1	-9.69116	0.0088472	0.0380904	TUR1	inositol-3-phosphate synthase [Olea europaea subsp. europaea] [Olea europaea]	ko01100//Metabolic pathways;ko01110//Biosynthesis of secondary metabolites;ko00562//Inositol phosphate metabolism	-	GO:0005488//binding;GO:0016872//intramolecular lyase activity	GO:0000302//response to reactive oxygen species;GO:0002252//immune effector process;GO:0003006//developmental process involved in reproduction;GO:0006020//inositol metabolic process;GO:0006644//phospholipid metabolic process;GO:0006787//porphyrin-containing compound catabolic process;GO:0009267//cellular response to starvation;GO:0009617//response to bacterium;GO:0009620//response to fungus;GO:00…
MSTRG.4120	--	0	1.6133	1.2133	10.6558	0.000570587	0.00278044	10.2448	0.00219729	0.00678793	-0.411069	0.633161	0.852954	--	-	-	-	-	-
MSTRG.4124	--	18.4	5.88	1.7733	-1.64582	5.10375e-09	5.47898e-08	-3.37517	3.35407e-19	3.34553e-18	-1.72935	0.00147148	0.00798682	--	-	-	-	-	-
MSTRG.4204	--	2.88	2.6233	0.56	-0.134668	0.637285	0.823043	-2.36257	0.00015163	0.000567617	-2.2279	0.00218184	0.0113778	--	-	-	-	-	-
MSTRG.4246	--	0	0	5.3667	0	1	1	12.3898	8.36712e-09	4.75471e-08	12.3898	1.01781e-08	1.13748e-07	--	kinesin-like protein KIN-12E isoform X1 [Benincasa hispida]	-	-	-	-
MSTRG.4294	--	1.6933	0.1033	0.1867	-4.03449	0.00612934	0.0231675	-3.18133	0.0167254	0.0426488	0.853159	0.760271	0.917002	--	PREDICTED: PRUPE_7G026800 [Prunus dulcis]	-	-	-	-
MSTRG.4324	--	0.07	1.3267	0.05	4.24431	9.46025e-05	0.000544605	-0.485427	0.814332	0.886041	-4.72973	8.83351e-05	0.000611178	--	gag protease polyprotein [Cucumis melo var. makuwa] [Cucumis melo]	-	-	-	-
MSTRG.4331	--	0	0.1	0.7733	6.64386	0.613093	0.80775	9.59495	0.00282202	0.00851839	2.95109	0.0440592	0.145087	--	-	-	-	-	-
MSTRG.4343	--	0	1.1033	0.7633	10.1077	0.000674027	0.00323815	9.57617	0.0045643	0.0132203	-0.531484	0.559053	0.810769	--	-	-	-	-	-
MSTRG.4377	--	1.6933	0.0867	0.5333	-4.28824	0.00646202	0.0242443	-1.66676	0.0886862	0.180783	2.62149	0.233306	0.489002	--	DNA (cytosine-5)-methyltransferase CMT3-like [Cucurbita moschata]	-	-	-	-
MSTRG.4406	--	44.0233	24.6167	55.4733	-0.838633	2.33152e-11	3.11186e-10	0.333526	0.0300669	0.071586	1.17216	1.22677e-20	2.97858e-19	--	uncharacterized protein LOC111011010 isoform X2 [Momordica charantia]	-	-	-	-
MSTRG.4507	--	1.2533	4.2467	7.0967	1.76056	0.000659206	0.00317123	2.50137	3.25799e-08	1.76917e-07	0.740811	0.0231449	0.0862289	--	-	-	-	-	-
MSTRG.458	--	0.84	1.64	0	0.965235	0.234088	0.442534	-9.71425	0.00247657	0.00756307	-10.6795	7.11346e-05	0.000499221	--	-	-	-	-	-
MSTRG.5137	--	0.3333	2.1667	13.7033	2.70044	0.00330189	0.0134743	5.36142	6.15196e-16	5.32292e-15	2.66098	1.55138e-13	2.57882e-12	--	-	-	-	-	-
MSTRG.5149	--	0.4	0.1867	2.5233	-1.09954	0.406353	0.637081	2.65726	0.00107077	0.00350711	3.75679	0.000146625	0.000976614	--	-	-	-	-	-
MSTRG.5159	--	0.68	1.6967	0.29	1.3191	0.0235451	0.0727789	-1.22948	0.11581	0.225222	-2.54858	0.000260385	0.00165239	--	Ankyrin repeat-containing protein ITN1, partial [Cucurbita argyrosperma subsp. sororia] [Cucurbita argyrosperma]	-	-	-	-
MSTRG.5297	--	0.6033	19.6233	13.61	5.02347	4.57855e-27	1.52733e-25	4.49557	5.06777e-20	5.2125e-19	-0.527903	0.0104077	0.0437633	--	-	-	-	-	-
MSTRG.5494	--	0	0.99	0.55	9.95128	0.0022605	0.00958895	9.10329	0.0367111	0.0851722	-0.847997	0.402657	0.683215	--	-	-	-	-	-
MSTRG.5595	PATL4	1.7033	0.6833	0.8067	-1.3177	0.0119563	0.0411205	-1.07832	0.0303241	0.0721145	0.239383	0.695622	0.887771	PATL4	patellin-4 [Cucumis sativus]	-	GO:0031224//intrinsic component of membrane;GO:0043231//intracellular membrane-bounded organelle	GO:0005488//binding	GO:0006694//steroid biosynthetic process;GO:0009664//plant-type cell wall organization;GO:0010383//cell wall polysaccharide metabolic process;GO:0051234//establishment of localization
MSTRG.5892	--	1148.96	118.327	129.077	-3.27948	1.5353e-39	7.83475e-38	-3.15403	0	0	0.125453	0.570018	0.81754	--	class V chitinase-like [Carya illinoinensis]	ko01100//Metabolic pathways;ko00520//Amino sugar and nucleotide sugar metabolism	-	-	-
MSTRG.5931	--	272.887	34.5167	37.86	-2.98294	2.54552e-31	9.80795e-30	-2.84956	4.56213e-220	4.21971e-218	0.133381	0.398805	0.679552	--	class V chitinase-like [Carya illinoinensis]	ko01100//Metabolic pathways;ko00520//Amino sugar and nucleotide sugar metabolism	-	-	-
MSTRG.5935	CHIT5	474.227	47.1333	49.05	-3.33076	1.80106e-52	1.29364e-50	-3.27325	1.47231e-304	1.93219e-302	0.0575054	0.591004	0.830697	CHIT5	chitinase-3-like protein 2 [Cucurbita pepo subsp. pepo] [Cucurbita pepo]	ko01100//Metabolic pathways;ko00520//Amino sugar and nucleotide sugar metabolism	-	GO:0003824//catalytic activity	GO:0008152//metabolic process
MSTRG.5936	CHIT5	338.143	48.6333	57.5167	-2.79762	1.87951e-13	2.93771e-12	-2.55558	0	0	0.242035	0.506269	0.769088	CHIT5	class V chitinase-like [Telopea speciosissima]	ko01100//Metabolic pathways;ko00520//Amino sugar and nucleotide sugar metabolism	-	-	-
MSTRG.5938	--	10.3433	1.76	4.92	-2.55505	1.00074e-08	1.03757e-07	-1.07197	0.00549023	0.0156065	1.48308	0.0157967	0.0624175	--	class V chitinase-like [Carya illinoinensis]	ko01100//Metabolic pathways;ko00520//Amino sugar and nucleotide sugar metabolism	-	-	-
MSTRG.5942	--	117.437	11.4567	11.0667	-3.35762	1.41875e-109	2.39855e-107	-3.40759	2.56139e-139	1.40798e-137	-0.0499666	0.954766	0.987247	--	class V chitinase-like [Carya illinoinensis]	ko01100//Metabolic pathways;ko00520//Amino sugar and nucleotide sugar metabolism	-	-	-
MSTRG.5946	CHIT5	1442.72	171.04	205.323	-3.07639	3.85201e-63	3.44353e-61	-2.81283	0	0	0.263564	0.13053	0.329278	CHIT5	Glycosyl hydrolase family protein with chitinase insertion domain-containing protein [Perilla frutescens var. frutescens] [Perilla frutescens]	ko01100//Metabolic pathways;ko00520//Amino sugar and nucleotide sugar metabolism	-	-	-
MSTRG.5955	--	2.5133	0.3833	1.2433	-2.71293	0.0016715	0.00732241	-1.01539	0.0717714	0.151354	1.69754	0.123114	0.315993	--	class V chitinase-like [Carya illinoinensis]	ko01100//Metabolic pathways;ko00520//Amino sugar and nucleotide sugar metabolism	-	-	-
MSTRG.603	At4g27190	1.3	0.07	0.63	-4.21501	1.3164e-15	2.41085e-14	-1.04509	0.00120075	0.00390124	3.16993	1.66413e-08	1.82594e-07	At4g27190	probable disease resistance protein At4g27220 [Benincasa hispida]	-	-	-	-
MSTRG.6052	--	0.5067	0	1.0833	-8.98489	0.0171184	0.0556496	1.09637	0.270648	0.443925	10.0813	0.0006526	0.00383006	--	-	-	-	-	-
MSTRG.6279	--	0	0.1667	0.5767	7.38082	0.245643	0.457501	9.17159	0.00696985	0.0194134	1.79077	0.16262	0.383697	--	-	-	-	-	-
MSTRG.6280	--	0	1.5267	0.85	10.5762	0.000613501	0.00297033	9.73132	0.0111828	0.0297758	-0.84485	0.339381	0.617941	--	-	-	-	-	-
MSTRG.630	--	0.3333	0.46	1.7267	0.464668	0.702604	0.868928	2.37295	0.0196292	0.0491877	1.90828	0.048064	0.155447	--	-	-	-	-	-
MSTRG.6360	--	0.0867	0.0967	2.06	0.157541	0.968935	0.991568	4.57102	0.000440092	0.00153876	4.41348	0.000442199	0.00268023	--	-	-	-	-	-
MSTRG.6593	--	1.07	1.9167	2.5867	0.840989	0.127251	0.283423	1.27348	0.011424	0.0303662	0.432495	0.279407	0.547635	--	-	-	-	-	-
MSTRG.6792	--	0	1.1367	2.0167	10.1506	4.45845e-05	0.000272641	10.9778	1.74068e-07	8.89721e-07	0.827163	0.153923	0.369841	--	-	-	-	-	-
MSTRG.6830	--	0	1.16	0.6133	10.1799	0.0109428	0.0381194	9.26053	0.136164	0.257261	-0.919382	0.429582	0.706746	--	-	-	-	-	-
MSTRG.6845	--	0.0467	2.8167	0	5.91545	1.32083e-05	8.86416e-05	-5.54432	0.808204	0.886041	-11.4598	4.18662e-07	3.98471e-06	--	pre-mRNA 3'-end-processing factor FIP1-like [Prosopis alba]	-	GO:0043231//intracellular membrane-bounded organelle	-	-
MSTRG.6862	--	0.08	0.4567	1.8867	2.51307	0.131224	0.289831	4.5597	0.000284673	0.00102341	2.04663	0.00735494	0.0325866	--	-	-	-	-	-
MSTRG.6902	--	0.8567	1.1333	2.2867	0.403766	0.622462	0.814903	1.41644	0.010482	0.0280647	1.01267	0.0451376	0.147742	--	-	-	-	-	-
MSTRG.7199	--	0.5467	1.3433	2.87	1.29708	0.00943924	0.0335312	2.39232	1.65698e-09	9.92681e-09	1.09523	0.000381199	0.00234117	--	-	-	-	-	-
MSTRG.7215	--	0	0.0333	1.9967	5.05889	0.801852	0.906133	10.9634	1.69578e-07	8.68539e-07	5.90448	7.44186e-06	6.086e-05	--	MuDRA-like transposase [Cucumis melo var. makuwa] [Cucumis melo]	-	-	-	-
MSTRG.7246	LT101.2	0	0.1733	1.2233	7.43741	0.613093	0.80775	10.2566	0.00445079	0.0129184	2.8192	0.0584474	0.181127	LT101.2	low temperature-induced protein lt101.2-like [Papaver somniferum]	-	GO:0031224//intrinsic component of membrane	-	GO:0001101//response to acid chemical;GO:0006090//pyruvate metabolic process;GO:0006972//hyperosmotic response;GO:0006996//organelle organization;GO:0010038//response to metal ion;GO:0042044//fluid transport
MSTRG.7559	--	1.7867	3.5867	1.2	1.00537	0.0304225	0.0901036	-0.574236	0.282712	0.458403	-1.57961	0.00111694	0.00622199	--	-	-	-	-	-
MSTRG.8050	--	1.3933	2.29	4.6633	0.716807	0.183289	0.371117	1.74282	2.27028e-05	9.42011e-05	1.02601	0.0020914	0.0109542	--	-	-	-	-	-
MSTRG.8399	--	0.06	2.5467	5.5	5.4075	0.000158939	0.000876597	6.51833	7.3893e-07	3.57086e-06	1.11082	0.0175737	0.0684004	--	-	-	-	-	-
MSTRG.8436	SAMT	2.86	0.0933	0.8267	-4.93748	1.79692e-05	0.000118047	-1.79064	0.00189325	0.00592287	3.14684	0.0259547	0.0948309	SAMT	SAM dependent carboxyl methyltransferase [Corchorus olitorius]	-	-	GO:0016741//transferase activity, transferring one-carbon groups	-
MSTRG.918	--	1.4333	3.2067	1.58	1.1617	0.0082556	0.029921	0.14055	0.926083	0.960851	-1.02115	0.0120243	0.0494348	--	-	-	-	-	-
MSTRG.9222	--	0.5167	1.6967	1.82	1.7154	0.0070847	0.0262398	1.81663	0.00442443	0.0128464	0.101235	0.755312	0.917002	--	-	-	-	-	-
MSTRG.9462	--	0.6733	0.22	0	-1.61382	0.272542	0.489819	-9.39518	0.00886358	0.0241468	-7.78136	0.26852	0.534046	--	-	-	-	-	-
MSTRG.9563	SD11	0.8033	1.0133	3.0567	0.335038	0.666674	0.84128	1.92789	7.54149e-06	3.29329e-05	1.59285	0.000150845	0.00100311	SD11	G-type lectin S-receptor-like serine/threonine-protein kinase At4g27290 [Benincasa hispida]	-	-	GO:0004672//protein kinase activity;GO:0032550//purine ribonucleoside binding	GO:0006464//cellular protein modification process;GO:0006796//phosphate-containing compound metabolic process;GO:0008037//cell recognition
mikado.CM035879.1G1025	--	0	0.34	0.7333	8.40939	2.68967e-05	0.000171175	9.51833	3.42767e-08	1.85849e-07	1.10893	0.0343425	0.118939	--	XP_031745762.1 uncharacterized protein LOC116406207 [Cucumis sativus]	-	-	-	-
mikado.CM035879.1G1031	SKIP2	6.66	7.2633	21.95	0.12511	0.806264	0.906133	1.72063	1.23315e-51	2.64642e-50	1.59552	1.46208e-41	6.80234e-40	--	XP_038901763.1 F-box protein SKIP2-like [Benincasa hispida]	-	GO:0005575//cellular_component;GO:0005622//intracellular anatomical structure;GO:0005634//nucleus;GO:0005737//cytoplasm;GO:0043226//organelle;GO:0043227//membrane-bounded organelle;GO:0043229//intracellular organelle;GO:0043231//intracellular membrane-bounded organelle	GO:0003674//molecular_function;GO:0003824//catalytic activity;GO:0004842//ubiquitin-protein transferase activity;GO:0005515//protein binding;GO:0016740//transferase activity;GO:0019787//ubiquitin-like protein transferase activity;GO:0140096//catalytic activity, acting on a protein	GO:0006464//cellular protein modification process;GO:0006807//nitrogen compound metabolic process;GO:0008150//biological_process;GO:0008152//metabolic process;GO:0009987//cellular process;GO:0016567//protein ubiquitination;GO:0019538//protein metabolic process;GO:0032446//protein modification by small protein conjugation;GO:0036211//protein modification process;GO:0043170//macromolecule metabolic…
mikado.CM035879.1G1045	TY3B-G	0.13	0.0133	0.1233	-3.2854	0.0137419	0.0461815	-0.0759489	0.791889	0.886041	3.20945	0.0165322	0.0648821	--	XP_023553652.1 uncharacterized protein LOC111811140 [Cucurbita pepo subsp. pepo] [Cucurbita pepo]	-	GO:0009340//DNA topoisomerase IV complex	GO:0003676//nucleic acid binding;GO:0003700//DNA-binding transcription factor activity;GO:0003918//DNA topoisomerase type II (double strand cut, ATP-hydrolyzing) activity;GO:0008270//zinc ion binding;GO:0097351//toxin sequestering activity	GO:0001558//regulation of cell growth;GO:0006260//DNA replication;GO:0006265//DNA topological change
mikado.CM035879.1G1046	--	12.6967	7.23	21.3167	-0.812382	0.00157259	0.00693803	0.747532	0.00597182	0.0168323	1.55991	1.16744e-08	1.29806e-07	--	KGN52766.1 hypothetical protein Csa_015422 [Cucumis sativus]	-	-	GO:0004867//serine-type endopeptidase inhibitor activity	-
mikado.CM035879.1G1106	HSR201	6.2567	21.26	14.7567	1.76468	2.04066e-32	8.19911e-31	1.2379	1.0969e-14	8.95603e-14	-0.526775	1.03634e-05	8.33077e-05	--	XP_038901429.1 benzyl alcohol O-benzoyltransferase [Benincasa hispida]	-	-	GO:0016747//acyltransferase activity, transferring groups other than amino-acyl groups	-
mikado.CM035879.1G1118	CYP81Q32	0.0667	1.5433	1.4467	4.53294	2.28066e-07	2.00633e-06	4.43962	3.78691e-07	1.88227e-06	-0.0933172	0.84535	0.927682	--	XP_022149460.1 isoflavone 2'-hydroxylase-like [Momordica charantia]	ko01100//Metabolic pathways;ko01110//Biosynthesis of secondary metabolites;ko00943//Isoflavonoid biosynthesis	-	GO:0005506//iron ion binding;GO:0016705//oxidoreductase activity, acting on paired donors, with incorporation or reduction of molecular oxygen;GO:0020037//heme binding	-
mikado.CM035879.1G1125	CYP89A9	52.57	115.94	90.8533	1.14107	1.22237e-62	1.08494e-60	0.7893	2.45939e-31	3.59877e-30	-0.351767	8.71149e-09	9.80396e-08	--	QWT69377.1 CYP89A2 [Gynostemma pentaphyllum]	-	-	GO:0005506//iron ion binding;GO:0016705//oxidoreductase activity, acting on paired donors, with incorporation or reduction of molecular oxygen;GO:0020037//heme binding	-
mikado.CM035879.1G1152	HSR201	2.2667	0.3933	2.7733	-2.52675	4.99604e-09	5.37031e-08	0.291049	0.483154	0.67026	2.8178	1.59324e-10	2.10834e-09	--	TMW94676.1 hypothetical protein EJD97_009949 [Solanum chilense]	-	-	GO:0016747//acyltransferase activity, transferring groups other than amino-acyl groups	-
mikado.CM035879.1G1168	4CL3	35	128.817	23.48	1.87989	3.76922e-174	1.17091e-171	-0.575923	2.23885e-16	1.97811e-15	-2.45581	3.62144e-302	1.80956e-299	--	AUF71602.1 4-coumarate coenzyme A ligase [Microcos paniculata]	ko01100//Metabolic pathways;ko01110//Biosynthesis of secondary metabolites;ko00940//Phenylpropanoid biosynthesis;ko00130//Ubiquinone and other terpenoid-quinone biosynthesis	-	GO:0000166//nucleotide binding;GO:0003674//molecular_function;GO:0003824//catalytic activity;GO:0003987//acetate-CoA ligase activity;GO:0004043//L-aminoadipate-semialdehyde dehydrogenase activity;GO:0005488//binding;GO:0005524//ATP binding;GO:0008668//(2,3-dihydroxybenzoyl)adenylate synthase activity;GO:0008756//o-succinylbenzoate-CoA ligase activity;GO:0016207//4-coumarate-CoA ligase activity;GO…	GO:0006725//cellular aromatic compound metabolic process;GO:0007275//multicellular organism development;GO:0008150//biological_process;GO:0008152//metabolic process;GO:0009234//menaquinone biosynthetic process;GO:0009555//pollen development;GO:0009653//anatomical structure morphogenesis;GO:0009698//phenylpropanoid metabolic process;GO:0009987//cellular process;GO:0010208//pollen wall assembly;GO:…
mikado.CM035879.1G1198	Os05g0571100	0.82	1.7133	0.7267	1.06311	0.0200503	0.0635816	-0.17433	0.610312	0.779519	-1.23744	0.00730148	0.0323842	--	XP_022145187.1 protein ROOT PRIMORDIUM DEFECTIVE 1 [Momordica charantia]	-	-	-	-
mikado.CM035879.1G1211	--	0.48	0.13	0.25	-1.88452	0.0136687	0.0460007	-0.941106	0.191852	0.33995	0.943416	0.286148	0.556351	--	XP_038890209.1 probable disease resistance protein At4g27220 [Benincasa hispida]	-	-	GO:0004106//chorismate mutase activity;GO:0005515//protein binding	GO:0009073//aromatic amino acid family biosynthetic process
mikado.CM035879.1G1227	--	0	0.2767	0.4667	8.11201	0.240714	0.450842	8.86625	0.00154098	0.00490537	0.754244	0.460617	0.73132	--	KAA0041463.1 transposase [Cucumis melo var. makuwa] [Cucumis melo]	-	-	-	-
mikado.CM035879.1G1259	PDR1	0.5233	0.87	1.4367	0.733285	0.0308007	0.0910069	1.45692	6.87744e-07	3.33378e-06	0.723638	0.00317252	0.0157987	--	XP_022148619.1 pleiotropic drug resistance protein 1-like [Momordica charantia]	-	GO:0005575//cellular_component;GO:0005887//integral component of plasma membrane;GO:0009380//excinuclease repair complex;GO:0009898//cytoplasmic side of plasma membrane;GO:0016020//membrane;GO:0016021//integral component of membrane;GO:0043190//ATP-binding cassette (ABC) transporter complex;GO:0055051//ATP-binding cassette (ABC) transporter complex, integrated substrate binding;GO:0055052//ATP-bi…	GO:0003674//molecular_function;GO:0003924//GTPase activity;GO:0005260//intracellularly ATP-gated chloride channel activity;GO:0005319//lipid transporter activity;GO:0005524//ATP binding;GO:0005525//GTP binding;GO:0009007//site-specific DNA-methyltransferase (adenine-specific) activity;GO:0009378//four-way junction helicase activity;GO:0009381//excinuclease ABC activity;GO:0015220//choline transme…	GO:0000910//cytokinesis;GO:0002949//tRNA threonylcarbamoyladenosine modification;GO:0006281//DNA repair;GO:0006289//nucleotide-excision repair;GO:0006310//DNA recombination;GO:0006576//cellular biogenic amine metabolic process;GO:0006810//transport;GO:0006817//phosphate ion transport;GO:0006824//cobalt ion transport;GO:0006855//xenobiotic transmembrane transport;GO:0006869//lipid transport;GO:000…
mikado.CM035879.1G1260	PDR1	0.7633	2.4167	4.5367	1.66263	1.28431e-10	1.60551e-09	2.57125	5.17465e-12	3.66096e-11	0.908614	0.0227148	0.0848926	--	XP_022148619.1 pleiotropic drug resistance protein 1-like [Momordica charantia]	-	GO:0005575//cellular_component;GO:0005737//cytoplasm;GO:0005887//integral component of plasma membrane;GO:0009380//excinuclease repair complex;GO:0009898//cytoplasmic side of plasma membrane;GO:0016020//membrane;GO:0016021//integral component of membrane;GO:0043190//ATP-binding cassette (ABC) transporter complex;GO:0055051//ATP-binding cassette (ABC) transporter complex, integrated substrate bind…	GO:0003674//molecular_function;GO:0003678//DNA helicase activity;GO:0003924//GTPase activity;GO:0005260//intracellularly ATP-gated chloride channel activity;GO:0005319//lipid transporter activity;GO:0005524//ATP binding;GO:0005525//GTP binding;GO:0009007//site-specific DNA-methyltransferase (adenine-specific) activity;GO:0009378//four-way junction helicase activity;GO:0009381//excinuclease ABC ac…	GO:0000910//cytokinesis;GO:0002949//tRNA threonylcarbamoyladenosine modification;GO:0006281//DNA repair;GO:0006289//nucleotide-excision repair;GO:0006310//DNA recombination;GO:0006400//tRNA modification;GO:0006576//cellular biogenic amine metabolic process;GO:0006810//transport;GO:0006817//phosphate ion transport;GO:0006824//cobalt ion transport;GO:0006855//xenobiotic transmembrane transport;GO:0…
mikado.CM035879.1G1271	CYP89A9	3.9	5.9267	9.3567	0.603747	0.0122006	0.0417931	1.26252	1.20467e-13	9.25127e-13	0.658774	7.04029e-05	0.000494642	--	XP_022943745.1 cytochrome P450 89A2-like [Cucurbita moschata]	-	-	GO:0005506//iron ion binding;GO:0016705//oxidoreductase activity, acting on paired donors, with incorporation or reduction of molecular oxygen;GO:0020037//heme binding	-
mikado.CM035879.1G1274	BPA1	12.8867	27.39	17.7033	1.08777	8.67476e-19	1.92831e-17	0.458142	0.00228614	0.00703208	-0.629628	1.76522e-08	1.93346e-07	--	KCW90955.1 hypothetical protein EUGRSUZ_A02974 [Eucalyptus grandis]	-	-	GO:0003676//nucleic acid binding;GO:0016987//sigma factor activity	GO:0006352//DNA-templated transcription, initiation;GO:0006950//response to stress;GO:0008380//RNA splicing
mikado.CM035879.1G1288	NCS2	5.2433	22.4667	21.3667	2.09923	5.05266e-20	1.20739e-18	2.02681	2.56332e-22	2.88903e-21	-0.0724242	0.786254	0.917002	--	XP_022148581.1 S-norcoclaurine synthase 2-like [Momordica charantia]	-	-	GO:0003674//molecular_function;GO:0003824//catalytic activity;GO:0016829//lyase activity;GO:0016835//carbon-oxygen lyase activity;GO:0016836//hydro-lyase activity;GO:0050474//(S)-norcoclaurine synthase activity	GO:0006807//nitrogen compound metabolic process;GO:0006950//response to stress;GO:0006952//defense response;GO:0008150//biological_process;GO:0008152//metabolic process;GO:0009607//response to biotic stimulus;GO:0009820//alkaloid metabolic process;GO:0050896//response to stimulus;GO:0071704//organic substance metabolic process;GO:1901564//organonitrogen compound metabolic process
mikado.CM035879.1G1327	--	7.3833	14.7	17.66	0.993472	8.83794e-06	6.12153e-05	1.25814	8.13061e-10	4.97563e-09	0.264669	0.0768768	0.223881	--	XP_023007528.1 uncharacterized protein LOC111499992 [Cucurbita maxima]	-	-	-	-
mikado.CM035879.1G1357	CXE12	1.2533	4.8633	7.11	1.95618	2.17512e-07	1.9196e-06	2.50408	8.64597e-14	6.69302e-13	0.547904	0.018792	0.0724646	--	XP_023903904.1 probable carboxylesterase 12 [Quercus suber]	-	-	GO:0016787//hydrolase activity	-
mikado.CM035879.1G1366	--	5.5933	5.2367	21.6333	-0.0950595	0.342963	0.571038	1.95148	6.40548e-42	1.1754e-40	2.04654	7.70572e-47	3.94508e-45	--	XP_038900517.1 uncharacterized protein LOC120087714 [Benincasa hispida]	-	-	-	-
mikado.CM035879.1G1374	--	1.7833	0.65	1.4567	-1.45606	0.0131863	0.0446404	-0.291906	0.464041	0.652483	1.16416	0.0811165	0.233185	--	GAY32543.1 hypothetical protein CUMW_273900 [Citrus unshiu]	-	-	GO:0009055//electron transfer activity	-
mikado.CM035879.1G1391	--	1.3467	2.6067	5.38	0.952813	0.125869	0.281253	1.99821	4.45308e-05	0.000178422	1.0454	0.00764478	0.03365	--	KAH8507197.1 hypothetical protein H0E87_009639 [Populus deltoides]	-	-	-	-
mikado.CM035879.1G1399	AtMg00810	0.18	0.1967	0.88	0.127756	0.968449	0.991387	2.28951	0.00289584	0.00871679	2.16175	0.00352185	0.0172698	--	KAA0043149.1 Retrovirus-related Pol polyprotein from transposon TNT 1-94 [Cucumis melo var. makuwa] [Cucumis melo]	-	-	-	-
mikado.CM035879.1G14	SRF6	24.3833	18.8433	12.1267	-0.371841	1.8882e-09	2.12525e-08	-1.00771	6.97218e-45	1.34538e-43	-0.635871	1.61893e-12	2.49366e-11	--	XP_023526777.1 protein STRUBBELIG-RECEPTOR FAMILY 6-like isoform X2 [Cucurbita pepo subsp. pepo] [Cucurbita pepo]	-	GO:0009322//trimethylamine-N-oxide reductase complex	GO:0004672//protein kinase activity;GO:0005515//protein binding;GO:0005524//ATP binding;GO:0009055//electron transfer activity;GO:0030151//molybdenum ion binding;GO:0050626//trimethylamine-N-oxide reductase (cytochrome c) activity	GO:0006468//protein phosphorylation;GO:0009061//anaerobic respiration
mikado.CM035879.1G1405	Os03g0733400	0.65	0.7967	0.2633	0.293536	0.618237	0.811601	-1.30355	0.0279438	0.0671113	-1.59709	0.0117376	0.0484207	--	XP_022156412.1 uncharacterized protein LOC111023311 isoform X1 [Momordica charantia]	-	-	GO:0003674//molecular_function;GO:0003676//nucleic acid binding;GO:0003677//DNA binding;GO:0005488//binding;GO:0005515//protein binding;GO:0046983//protein dimerization activity;GO:0097159//organic cyclic compound binding;GO:1901363//heterocyclic compound binding	GO:0006139//nucleobase-containing compound metabolic process;GO:0006259//DNA metabolic process;GO:0006310//DNA recombination;GO:0006725//cellular aromatic compound metabolic process;GO:0006807//nitrogen compound metabolic process;GO:0008150//biological_process;GO:0008152//metabolic process;GO:0009987//cellular process;GO:0032196//transposition;GO:0034641//cellular nitrogen compound metabolic proc…
mikado.CM035879.1G1406	At1g09820	1.0267	1.4167	2.37	0.464532	0.310487	0.53392	1.20692	0.000573971	0.00197219	0.742387	0.0118106	0.0486763	--	XP_022938208.1 pentatricopeptide repeat-containing protein At1g09820 [Cucurbita moschata]	-	GO:0005739//mitochondrion	-	-
mikado.CM035879.1G1419	At4g27130	175.177	199.157	398.267	0.185093	0.137264	0.299734	1.18492	2.90229e-86	9.87095e-85	0.999831	3.64978e-72	2.93203e-70	--	KAA0025154.1 SUI1 domain-containing protein [Cucumis melo var. makuwa] [Cucumis melo]	-	GO:0005840//ribosome	GO:0003743//translation initiation factor activity	GO:0006413//translational initiation
mikado.CM035879.1G1424	--	1.87	2.9733	5.28	0.669043	0.190346	0.381706	1.4975	0.000323967	0.00115579	0.828457	0.0187535	0.0723388	--	XP_022139627.1 uncharacterized protein LOC111010482 [Momordica charantia]	-	GO:0000775//chromosome, centromeric region;GO:0005634//nucleus;GO:0005681//spliceosomal complex	GO:0003677//DNA binding;GO:0003682//chromatin binding;GO:0008270//zinc ion binding	GO:0000398//mRNA splicing, via spliceosome
mikado.CM035879.1G1427	GGPPS1	30.0467	65.02	72.5533	1.11368	2.51954e-24	7.41013e-23	1.27184	1.84487e-50	3.86005e-49	0.158158	0.0336173	0.116936	--	KAF3973384.1 hypothetical protein CMV_003188 [Castanea mollissima]	ko01100//Metabolic pathways;ko01110//Biosynthesis of secondary metabolites;ko00900//Terpenoid backbone biosynthesis	-	GO:0000010//trans-hexaprenyltranstransferase activity	GO:0008299//isoprenoid biosynthetic process;GO:0009234//menaquinone biosynthetic process
mikado.CM035879.1G1452	PER10	0.98	3.8467	4.33	1.97276	1.23975e-07	1.12364e-06	2.14351	8.29428e-08	4.36315e-07	0.170758	0.508402	0.77033	--	XP_038902097.1 peroxidase 10-like [Benincasa hispida]	ko01100//Metabolic pathways;ko01110//Biosynthesis of secondary metabolites;ko00940//Phenylpropanoid biosynthesis	GO:0005575//cellular_component;GO:0005576//extracellular region	GO:0003674//molecular_function;GO:0003824//catalytic activity;GO:0004601//peroxidase activity;GO:0005488//binding;GO:0016209//antioxidant activity;GO:0016491//oxidoreductase activity;GO:0016684//oxidoreductase activity, acting on peroxide as acceptor;GO:0020037//heme binding;GO:0043167//ion binding;GO:0043169//cation binding;GO:0046872//metal ion binding;GO:0046906//tetrapyrrole binding;GO:009715…	GO:0006950//response to stress;GO:0006979//response to oxidative stress;GO:0008150//biological_process;GO:0008152//metabolic process;GO:0009056//catabolic process;GO:0009636//response to toxic substance;GO:0009987//cellular process;GO:0016999//antibiotic metabolic process;GO:0017001//antibiotic catabolic process;GO:0042221//response to chemical;GO:0042743//hydrogen peroxide metabolic process;GO:0…
mikado.CM035879.1G1465	CYP92C6	0.1367	0.0733	0.4933	-0.89812	0.464517	0.690771	1.8519	0.0327626	0.0771757	2.75002	0.0059692	0.027309	--	XP_022152553.1 cytochrome P450 71A1-like [Momordica charantia]	ko01100//Metabolic pathways;ko01110//Biosynthesis of secondary metabolites;ko00905//Brassinosteroid biosynthesis	GO:0005575//cellular_component;GO:0005622//intracellular anatomical structure;GO:0005737//cytoplasm;GO:0005783//endoplasmic reticulum;GO:0005789//endoplasmic reticulum membrane;GO:0012505//endomembrane system;GO:0016020//membrane;GO:0016021//integral component of membrane;GO:0031090//organelle membrane;GO:0031224//intrinsic component of membrane;GO:0031984//organelle subcompartment;GO:0042175//nu…	GO:0003674//molecular_function;GO:0003824//catalytic activity;GO:0004497//monooxygenase activity;GO:0005488//binding;GO:0005506//iron ion binding;GO:0016491//oxidoreductase activity;GO:0016705//oxidoreductase activity, acting on paired donors, with incorporation or reduction of molecular oxygen;GO:0020037//heme binding;GO:0043167//ion binding;GO:0043169//cation binding;GO:0046872//metal ion bindi…	GO:0000003//reproduction;GO:0003006//developmental process involved in reproduction;GO:0007275//multicellular organism development;GO:0007568//aging;GO:0008150//biological_process;GO:0008152//metabolic process;GO:0009835//fruit ripening;GO:0010154//fruit development;GO:0021700//developmental maturation;GO:0022414//reproductive process;GO:0032501//multicellular organismal process;GO:0032502//devel…
mikado.CM035879.1G1467	SABP2	10.48	5.17	5.1433	-1.0194	3.2928e-07	2.84043e-06	-1.02686	2.66901e-08	1.46169e-07	-0.00746062	0.939655	0.980059	--	XP_022148531.1 salicylic acid-binding protein 2-like [Momordica charantia]	-	-	GO:0003674//molecular_function;GO:0003824//catalytic activity;GO:0008236//serine-type peptidase activity;GO:0008374//O-acyltransferase activity;GO:0016787//hydrolase activity;GO:0016788//hydrolase activity, acting on ester bonds;GO:0070205//2-succinyl-6-hydroxy-2,4-cyclohexadiene-1-carboxylate synthase activity	GO:0006508//proteolysis;GO:0006629//lipid metabolic process;GO:0009102//biotin biosynthetic process;GO:0009234//menaquinone biosynthetic process;GO:0015979//photosynthesis
mikado.CM035879.1G1479	--	1.77	1.4067	4.6467	-0.331469	0.576108	0.786499	1.39245	0.020407	0.0508724	1.72392	0.00397141	0.0191989	--	-	-	-	-	-
mikado.CM035879.1G1482	XLG1	14.8733	21	72.74	0.497661	4.30881e-07	3.65844e-06	2.29002	0	0	1.79236	9.32774e-216	2.87709e-213	--	XP_022148621.1 extra-large guanine nucleotide-binding protein 1-like isoform X2 [Momordica charantia]	-	GO:0005575//cellular_component;GO:0005622//intracellular anatomical structure;GO:0005634//nucleus;GO:0005834//heterotrimeric G-protein complex;GO:0005886//plasma membrane;GO:0009898//cytoplasmic side of plasma membrane;GO:0016020//membrane;GO:0019897//extrinsic component of plasma membrane;GO:0019898//extrinsic component of membrane;GO:0031234//extrinsic component of cytoplasmic side of plasma me…	GO:0000166//nucleotide binding;GO:0001664//G protein-coupled receptor binding;GO:0001882//nucleoside binding;GO:0001883//purine nucleoside binding;GO:0003674//molecular_function;GO:0003824//catalytic activity;GO:0003924//GTPase activity;GO:0005102//signaling receptor binding;GO:0005488//binding;GO:0005515//protein binding;GO:0005525//GTP binding;GO:0016462//pyrophosphatase activity;GO:0016787//hy…	GO:0006950//response to stress;GO:0006952//defense response;GO:0007154//cell communication;GO:0007165//signal transduction;GO:0007186//G protein-coupled receptor signaling pathway;GO:0007187//G protein-coupled receptor signaling pathway, coupled to cyclic nucleotide second messenger;GO:0007188//adenylate cyclase-modulating G protein-coupled receptor signaling pathway;GO:0008150//biological_proces…
mikado.CM035879.1G1484	LACS2	67.0233	35.39	17.6567	-0.921322	1.86567e-61	1.61552e-59	-1.92445	2.03108e-216	1.82477e-214	-1.00313	1.05162e-34	4.17706e-33	--	XP_022148649.1 long chain acyl-CoA synthetase 2 isoform X2 [Momordica charantia]	ko01100//Metabolic pathways;ko04146//Peroxisome;ko01212//Fatty acid metabolism;ko00061//Fatty acid biosynthesis;ko00071//Fatty acid degradation	GO:0005575//cellular_component;GO:0005622//intracellular anatomical structure;GO:0005737//cytoplasm;GO:0005783//endoplasmic reticulum;GO:0005911//cell-cell junction;GO:0009506//plasmodesma;GO:0012505//endomembrane system;GO:0030054//cell junction;GO:0043226//organelle;GO:0043227//membrane-bounded organelle;GO:0043229//intracellular organelle;GO:0043231//intracellular membrane-bounded organelle;GO…	GO:0000166//nucleotide binding;GO:0003674//molecular_function;GO:0003824//catalytic activity;GO:0003987//acetate-CoA ligase activity;GO:0004467//long-chain fatty acid-CoA ligase activity;GO:0005488//binding;GO:0005524//ATP binding;GO:0008668//(2,3-dihydroxybenzoyl)adenylate synthase activity;GO:0008756//o-succinylbenzoate-CoA ligase activity;GO:0015645//fatty acid ligase activity;GO:0016405//CoA-…	GO:0001676//long-chain fatty acid metabolic process;GO:0006082//organic acid metabolic process;GO:0006629//lipid metabolic process;GO:0006631//fatty acid metabolic process;GO:0006950//response to stress;GO:0006952//defense response;GO:0007275//multicellular organism development;GO:0008150//biological_process;GO:0008152//metabolic process;GO:0009058//biosynthetic process;GO:0009059//macromolecule …
mikado.CM035879.1G149	--	0.65	2.3667	0.1833	1.86434	0.00621898	0.0234493	-1.82597	0.109067	0.214611	-3.69032	7.83727e-05	0.000546182	--	XP_030923236.1 uncharacterized protein LOC115950132 [Quercus lobata]	-	-	GO:0003676//nucleic acid binding;GO:0004523//RNA-DNA hybrid ribonuclease activity	-
mikado.CM035879.1G1492	UGT29	11.13	16.3633	47.1167	0.556013	0.000899992	0.00420504	2.08178	2.32514e-86	7.91874e-85	1.52577	2.79301e-56	1.72298e-54	--	XP_022986080.1 beta-D-glucosyl crocetin beta-1,6-glucosyltransferase-like [Cucurbita maxima]	-	-	GO:0008194//UDP-glycosyltransferase activity;GO:0016758//hexosyltransferase activity	-
mikado.CM035879.1G1500	AGPS1	1.1933	31.0767	57.4667	4.70276	8.87458e-59	7.20755e-57	5.58966	9.39852e-99	3.66952e-97	0.886894	9.51826e-34	3.65853e-32	--	AAB91467.1 ADP-glucose pyrophosphorylase large subunit 1 [Citrullus lanatus subsp. vulgaris] [Citrullus lanatus]	ko01100//Metabolic pathways;ko01110//Biosynthesis of secondary metabolites;ko00520//Amino sugar and nucleotide sugar metabolism;ko00500//Starch and sucrose metabolism	GO:0005575//cellular_component;GO:0005622//intracellular anatomical structure;GO:0005737//cytoplasm;GO:0009501//amyloplast;GO:0009507//chloroplast;GO:0009536//plastid;GO:0010170//glucose-1-phosphate adenylyltransferase complex;GO:0032991//protein-containing complex;GO:0043226//organelle;GO:0043227//membrane-bounded organelle;GO:0043229//intracellular organelle;GO:0043231//intracellular membrane-b…	GO:0000166//nucleotide binding;GO:0003674//molecular_function;GO:0003824//catalytic activity;GO:0003977//UDP-N-acetylglucosamine diphosphorylase activity;GO:0003983//UTP:glucose-1-phosphate uridylyltransferase activity;GO:0004476//mannose-6-phosphate isomerase activity;GO:0005488//binding;GO:0005524//ATP binding;GO:0008878//glucose-1-phosphate adenylyltransferase activity;GO:0008879//glucose-1-ph…	GO:0000271//polysaccharide biosynthetic process;GO:0005975//carbohydrate metabolic process;GO:0005976//polysaccharide metabolic process;GO:0005977//glycogen metabolic process;GO:0005978//glycogen biosynthetic process;GO:0005982//starch metabolic process;GO:0006073//cellular glucan metabolic process;GO:0006091//generation of precursor metabolites and energy;GO:0006112//energy reserve metabolic pro…
mikado.CM035879.1G1507	--	0.5867	1.57	0.9133	1.42015	0.01437	0.0479677	0.6386	0.370033	0.55966	-0.781551	0.135171	0.337539	--	XP_034697296.1 uncharacterized protein K02A2.6-like [Vitis riparia]	-	-	GO:0004190//aspartic-type endopeptidase activity	GO:0008150//biological_process
mikado.CM035879.1G1511	PME11	0.6933	0.23	0.11	-1.59192	0.0431727	0.120055	-2.65605	0.00529208	0.015094	-1.06413	0.454126	0.725116	--	XP_022947689.1 putative pectinesterase 11 isoform X2 [Cucurbita moschata]	-	-	GO:0030599//pectinesterase activity	GO:0042545//cell wall modification
mikado.CM035879.1G1515	--	1.44	0.2367	0.48	-2.60514	7.81276e-05	0.000456531	-1.58496	0.00351076	0.0104007	1.02018	0.24155	0.50057	--	XP_004148865.1 epoxide hydrolase 3 [Cucumis sativus]	-	GO:0005576//extracellular region	GO:0003674//molecular_function;GO:0003824//catalytic activity;GO:0004414//homoserine O-acetyltransferase activity;GO:0008236//serine-type peptidase activity;GO:0016787//hydrolase activity;GO:0047570//3-oxoadipate enol-lactonase activity;GO:0070205//2-succinyl-6-hydroxy-2,4-cyclohexadiene-1-carboxylate synthase activity	GO:0006508//proteolysis;GO:0009086//methionine biosynthetic process;GO:0009102//biotin biosynthetic process;GO:0009234//menaquinone biosynthetic process;GO:0015979//photosynthesis;GO:0042952//beta-ketoadipate pathway
mikado.CM035879.1G1518	--	4.67	1.7967	4.4133	-1.3781	0.00537589	0.0206207	-0.0815538	0.693298	0.836818	1.29655	0.0116625	0.0481534	--	XP_015883712.1 uncharacterized protein LOC107419483 [Ziziphus jujuba]	-	-	-	-
mikado.CM035879.1G1533	PERK7	0.31	0	0.0533	-8.27612	0.00013994	0.000780979	-2.53916	0.0101174	0.0271932	5.73697	0.28647	0.556472	--	TYK13672.1 putative proline-rich receptor-like protein kinase PERK6 [Cucumis melo var. makuwa] [Cucumis melo]	-	GO:0005575//cellular_component;GO:0005886//plasma membrane;GO:0016020//membrane;GO:0016021//integral component of membrane;GO:0031224//intrinsic component of membrane;GO:0071944//cell periphery	GO:0000166//nucleotide binding;GO:0003674//molecular_function;GO:0003824//catalytic activity;GO:0004672//protein kinase activity;GO:0004674//protein serine/threonine kinase activity;GO:0004675//transmembrane receptor protein serine/threonine kinase activity;GO:0004867//serine-type endopeptidase inhibitor activity;GO:0004888//transmembrane signaling receptor activity;GO:0005488//binding;GO:0005524…	GO:0006464//cellular protein modification process;GO:0006468//protein phosphorylation;GO:0006793//phosphorus metabolic process;GO:0006796//phosphate-containing compound metabolic process;GO:0006807//nitrogen compound metabolic process;GO:0007154//cell communication;GO:0007165//signal transduction;GO:0007166//cell surface receptor signaling pathway;GO:0007167//enzyme linked receptor protein signal…
mikado.CM035879.1G1550	PLT5	32.36	84.5333	90.4033	1.38531	5.44597e-73	5.68669e-71	1.48216	1.48022e-114	6.70942e-113	0.0968556	0.0331924	0.115773	--	KAA0045928.1 Polyol transporter 5 [Cucumis melo var. makuwa] [Cucumis melo]	-	GO:0005887//integral component of plasma membrane;GO:0016021//integral component of membrane	GO:0008028//monocarboxylic acid transmembrane transporter activity;GO:0015114//phosphate ion transmembrane transporter activity;GO:0015295//solute:proton symporter activity;GO:0022857//transmembrane transporter activity;GO:0042910//xenobiotic transmembrane transporter activity;GO:0051119//sugar transmembrane transporter activity	GO:0006810//transport;GO:0006817//phosphate ion transport;GO:0006855//xenobiotic transmembrane transport;GO:0008643//carbohydrate transport;GO:0015718//monocarboxylic acid transport;GO:0034551//mitochondrial respiratory chain complex III assembly;GO:0042908//xenobiotic transport;GO:0055085//transmembrane transport
mikado.CM035879.1G1560	--	0.5667	1.8233	1.4333	1.68601	0.0100183	0.0353102	1.3388	0.0518304	0.114738	-0.347204	0.537531	0.794327	bZIP	XP_028765884.1 G-box-binding factor 1-like [Prosopis alba]	-	-	GO:0003677//DNA binding;GO:0003700//DNA-binding transcription factor activity;GO:0008134//transcription factor binding;GO:0042803//protein homodimerization activity;GO:0070840//dynein complex binding	GO:0006355//regulation of transcription, DNA-templated
mikado.CM035879.1G1562	UGT29	5.76	6.8567	18.1167	0.251439	0.337067	0.564207	1.65318	1.71212e-30	2.44396e-29	1.40174	2.88797e-24	8.09799e-23	--	XP_022986080.1 beta-D-glucosyl crocetin beta-1,6-glucosyltransferase-like [Cucurbita maxima]	-	-	GO:0008194//UDP-glycosyltransferase activity;GO:0016758//hexosyltransferase activity	-
mikado.CM035879.1G1592	TY3B-I	0.14	0.3267	0.0533	1.22239	0.0958209	0.22751	-1.39232	0.173234	0.3129	-2.61471	0.00348353	0.0171088	--	XP_034219000.1 uncharacterized protein LOC117630375 [Prunus dulcis]	-	-	-	GO:0015074//DNA integration
mikado.CM035879.1G1606	--	1.07	8.99	8.6367	3.07071	6.76864e-11	8.67531e-10	3.01286	6.65692e-10	4.09579e-09	-0.0578465	0.926305	0.973614	--	XP_022146128.1 protein CASPARIAN STRIP INTEGRITY FACTOR 1 [Momordica charantia]	-	-	-	-
mikado.CM035879.1G1611	RE1	0	0	0.2033	0	1	1	7.6677	0.0116389	0.0309015	7.6677	0.0125892	0.0514439	--	KAA0068025.1 Cysteine-rich RLK (receptor-like protein kinase) 8 [Cucumis melo var. makuwa] [Cucumis melo]	-	-	-	GO:0015074//DNA integration
mikado.CM035879.1G1619	BGAL3	8.7233	3.7867	1.5667	-1.20395	3.02343e-21	7.73824e-20	-2.47718	4.58846e-55	1.04464e-53	-1.27323	1.14787e-09	1.40031e-08	--	XP_038901907.1 beta-galactosidase 3-like [Benincasa hispida]	-	GO:0005575//cellular_component;GO:0005576//extracellular region;GO:0005618//cell wall;GO:0005622//intracellular anatomical structure;GO:0005737//cytoplasm;GO:0005773//vacuole;GO:0009341//beta-galactosidase complex;GO:0009505//plant-type cell wall;GO:0030312//external encapsulating structure;GO:0043226//organelle;GO:0043227//membrane-bounded organelle;GO:0043229//intracellular organelle;GO:0043231…	GO:0003674//molecular_function;GO:0003824//catalytic activity;GO:0004553//hydrolase activity, hydrolyzing O-glycosyl compounds;GO:0004565//beta-galactosidase activity;GO:0005488//binding;GO:0015925//galactosidase activity;GO:0016787//hydrolase activity;GO:0016798//hydrolase activity, acting on glycosyl bonds;GO:0030246//carbohydrate binding	GO:0005975//carbohydrate metabolic process;GO:0008150//biological_process;GO:0008152//metabolic process;GO:0044238//primary metabolic process;GO:0071704//organic substance metabolic process
mikado.CM035879.1G1642	DTX46	22.86	15.1167	7.7	-0.596685	8.06963e-13	1.20304e-11	-1.5699	6.12694e-55	1.39237e-53	-0.97321	1.33197e-14	2.38723e-13	--	XP_022146234.1 protein DETOXIFICATION 46, chloroplastic [Momordica charantia]	-	GO:0016020//membrane	GO:0015297//antiporter activity;GO:0042910//xenobiotic transmembrane transporter activity	GO:0006855//xenobiotic transmembrane transport;GO:0055085//transmembrane transport
mikado.CM035879.1G1649	SBT3.6	4.5367	3.4267	2.19	-0.404827	0.0153488	0.050711	-1.0507	4.14958e-09	2.41948e-08	-0.645875	0.00472288	0.0222835	--	PSS29469.1 Subtilisin-like protease [Actinidia chinensis var. chinensis] [Actinidia chinensis]	-	-	GO:0008236//serine-type peptidase activity	GO:0006508//proteolysis;GO:0009306//protein secretion
mikado.CM035879.1G1650	GATA5	108.043	105.257	280.07	-0.0376984	0.0499625	0.135751	1.37418	2.88495e-170	2.04277e-168	1.41188	8.29648e-158	1.67161e-155	GATA	XP_008461014.1 PREDICTED: GATA transcription factor 5 [Cucumis melo]	-	GO:0005575//cellular_component;GO:0005622//intracellular anatomical structure;GO:0005634//nucleus;GO:0005667//transcription regulator complex;GO:0005730//nucleolus;GO:0031974//membrane-enclosed lumen;GO:0031981//nuclear lumen;GO:0032991//protein-containing complex;GO:0043226//organelle;GO:0043227//membrane-bounded organelle;GO:0043228//non-membrane-bounded organelle;GO:0043229//intracellular orga…	GO:0000976//transcription cis-regulatory region binding;GO:0000977//RNA polymerase II transcription regulatory region sequence-specific DNA binding;GO:0000981//DNA-binding transcription factor activity, RNA polymerase II-specific;GO:0001067//transcription regulatory region nucleic acid binding;GO:0001228//DNA-binding transcription activator activity, RNA polymerase II-specific;GO:0003674//molecul…	GO:0006139//nucleobase-containing compound metabolic process;GO:0006351//transcription, DNA-templated;GO:0006355//regulation of transcription, DNA-templated;GO:0006357//regulation of transcription by RNA polymerase II;GO:0006366//transcription by RNA polymerase II;GO:0006725//cellular aromatic compound metabolic process;GO:0006807//nitrogen compound metabolic process;GO:0007623//circadian rhythm;…
mikado.CM035879.1G1653	At4g39010	10.0533	9.62	3.6967	-0.0635651	0.310367	0.533867	-1.44338	2.97413e-20	3.09206e-19	-1.37981	1.02218e-14	1.85058e-13	--	XP_008461017.1 PREDICTED: endoglucanase 24-like [Cucumis melo]	ko01100//Metabolic pathways;ko00500//Starch and sucrose metabolism	GO:0005575//cellular_component;GO:0005576//extracellular region	GO:0003674//molecular_function;GO:0003824//catalytic activity;GO:0004553//hydrolase activity, hydrolyzing O-glycosyl compounds;GO:0008810//cellulase activity;GO:0016787//hydrolase activity;GO:0016798//hydrolase activity, acting on glycosyl bonds	GO:0000003//reproduction;GO:0000272//polysaccharide catabolic process;GO:0003006//developmental process involved in reproduction;GO:0005975//carbohydrate metabolic process;GO:0005976//polysaccharide metabolic process;GO:0006073//cellular glucan metabolic process;GO:0007275//multicellular organism development;GO:0008150//biological_process;GO:0008152//metabolic process;GO:0009056//catabolic proces…
mikado.CM035879.1G1668	--	0	0.1367	0.02	7.09452	0.0134113	0.0453095	4.32193	0.616294	0.779909	-2.77259	0.101519	0.27563	--	XP_021596614.1 uncharacterized protein LOC110603217 [Manihot esculenta]	-	-	-	-
mikado.CM035879.1G1673	SAUR50	6.8067	1.6033	0	-2.08587	3.82132e-05	0.000236296	-12.7327	9.63554e-10	5.86937e-09	-10.6469	0.000541906	0.00322972	--	XP_038900691.1 auxin-responsive protein SAUR50 [Benincasa hispida]	ko04075//Plant hormone signal transduction	-	-	GO:0009733//response to auxin
mikado.CM035879.1G1676	SAUR22	3.13	0.63	0	-2.31274	0.00257803	0.0107879	-11.6119	3.12184e-06	1.4189e-05	-9.29921	0.0509215	0.162647	--	XP_022146173.1 auxin-responsive protein SAUR23-like [Momordica charantia]	ko04075//Plant hormone signal transduction	-	-	GO:0009733//response to auxin
mikado.CM035879.1G1680	PCMP-E13	1.7033	0.7667	0.84	-1.15169	0.00477921	0.0185786	-1.0199	0.00979626	0.0264263	0.13179	0.749412	0.917002	--	XP_038901137.1 pentatricopeptide repeat-containing protein At5g04780, mitochondrial-like [Benincasa hispida]	-	-	-	-
mikado.CM035879.1G1681	SAUR21	2.6467	0.43	0	-2.62177	0.00104938	0.00481965	-11.37	1.62336e-06	7.57606e-06	-8.74819	0.0898705	0.251746	--	XP_022146160.1 auxin-responsive protein SAUR21-like [Momordica charantia]	ko04075//Plant hormone signal transduction	-	-	GO:0009733//response to auxin
mikado.CM035879.1G1682	SAUR24	2.3067	0.6867	0.2333	-1.74813	0.0120049	0.0412492	-3.30535	0.000412865	0.00145064	-1.55722	0.239221	0.497065	--	XP_022146118.1 auxin-responsive protein SAUR24-like [Momordica charantia]	ko04075//Plant hormone signal transduction	-	-	GO:0009733//response to auxin
mikado.CM035879.1G1688	SAUR24	0.6467	0	0.17	-9.33688	0.00313681	0.0128725	-1.92749	0.0873802	0.178434	7.40939	0.269959	0.535459	--	KAA3482285.1 auxin-responsive protein SAUR23-like [Gossypium australe]	ko04075//Plant hormone signal transduction	-	GO:0000287//magnesium ion binding;GO:0005524//ATP binding;GO:0016879//ligase activity, forming carbon-nitrogen bonds	GO:0006188//IMP biosynthetic process;GO:0009733//response to auxin
mikado.CM035879.1G1690	SAUR23	2.9033	0.75	0.9867	-1.95275	0.0149157	0.0494839	-1.55708	0.0243644	0.0594605	0.395672	0.723577	0.906274	--	XP_022146164.1 auxin-responsive protein SAUR23-like [Momordica charantia]	ko04075//Plant hormone signal transduction	-	GO:0005198//structural molecule activity	GO:0009733//response to auxin
mikado.CM035879.1G1691	SAUR20	2.51	0.8767	0.9733	-1.51759	0.00113517	0.00516856	-1.36668	0.00195967	0.00611112	0.150906	0.771949	0.917002	--	KAA3482285.1 auxin-responsive protein SAUR23-like [Gossypium australe]	ko04075//Plant hormone signal transduction	-	GO:0005515//protein binding;GO:0016166//phytoene dehydrogenase activity	GO:0009733//response to auxin;GO:0016117//carotenoid biosynthetic process
mikado.CM035879.1G1693	SAUR24	1.1867	0.4067	0.2367	-1.545	0.0314461	0.0925947	-2.32599	0.00348864	0.0103426	-0.78099	0.504247	0.767382	--	XP_023512611.1 auxin-responsive protein SAUR24-like [Cucurbita pepo subsp. pepo] [Cucurbita pepo]	ko04075//Plant hormone signal transduction	-	-	GO:0009733//response to auxin
mikado.CM035879.1G1695	SAUR24	4.7067	1.8267	0.8767	-1.36549	0.00117793	0.00534097	-2.42461	1.22272e-06	5.7817e-06	-1.05911	0.133819	0.335117	--	XP_022146170.1 auxin-responsive protein SAUR21-like [Momordica charantia]	ko04075//Plant hormone signal transduction	-	-	GO:0009733//response to auxin
mikado.CM035879.1G1708	PRP4	142.09	77.7	19.3767	-0.870819	7.51044e-66	6.99061e-64	-2.87441	1.62857e-116	7.53167e-115	-2.00359	3.92673e-144	7.00752e-142	--	XP_022146086.1 proline-rich protein 4 [Momordica charantia]	-	-	-	-
mikado.CM035879.1G1711	--	5.5167	2.34	1.5867	-1.23729	2.81021e-06	2.10296e-05	-1.7978	2.39182e-10	1.52514e-09	-0.560509	0.155749	0.37276	--	XP_022146240.1 uncharacterized protein LOC111015504 [Momordica charantia]	-	-	-	-
mikado.CM035879.1G1727	DIR23	2.4333	3.0067	1.09	0.305231	0.576576	0.786528	-1.15861	0.012261	0.0323851	-1.46384	0.00278382	0.0140649	--	XP_022947445.1 dirigent protein 23-like [Cucurbita moschata]	-	GO:0005575//cellular_component;GO:0005576//extracellular region;GO:0048046//apoplast	-	-
mikado.CM035879.1G1747	GIP	1.5167	2.4767	1.0167	0.707496	0.112131	0.257153	-0.577057	0.208432	0.362967	-1.28455	0.00622939	0.0283129	--	XP_022139673.1 uncharacterized protein LOC111010521 [Momordica charantia]	-	-	GO:0003676//nucleic acid binding;GO:0008270//zinc ion binding	-
mikado.CM035879.1G1750	ATJ11	7.54	1.9067	1.8067	-1.98351	5.65949e-10	6.63755e-09	-2.06123	3.0575e-11	2.06742e-10	-0.0777223	0.918014	0.968933	--	GFS42780.1 chaperone DnaJ-domain superfamily protein [Actinidia rufa]	-	GO:0005575//cellular_component;GO:0005622//intracellular anatomical structure;GO:0005634//nucleus;GO:0005737//cytoplasm;GO:0009507//chloroplast;GO:0009532//plastid stroma;GO:0009536//plastid;GO:0009570//chloroplast stroma;GO:0043226//organelle;GO:0043227//membrane-bounded organelle;GO:0043229//intracellular organelle;GO:0043231//intracellular membrane-bounded organelle	GO:0005515//protein binding	GO:0006457//protein folding;GO:0009408//response to heat
mikado.CM035879.1G1754	LAX5	3.29	2.01	1.53	-0.710892	0.00292053	0.012088	-1.10456	6.27811e-06	2.76422e-05	-0.393664	0.262489	0.527002	--	XP_027105679.1 auxin transporter-like protein 2 [Coffea arabica]	ko04075//Plant hormone signal transduction	GO:0005575//cellular_component;GO:0005886//plasma membrane;GO:0016020//membrane;GO:0016021//integral component of membrane;GO:0031224//intrinsic component of membrane;GO:0071944//cell periphery	GO:0003674//molecular_function;GO:0005215//transporter activity;GO:0005342//organic acid transmembrane transporter activity;GO:0008509//anion transmembrane transporter activity;GO:0008514//organic anion transmembrane transporter activity;GO:0015075//ion transmembrane transporter activity;GO:0015171//amino acid transmembrane transporter activity;GO:0015291//secondary active transmembrane transport…	GO:0000003//reproduction;GO:0003002//regionalization;GO:0003006//developmental process involved in reproduction;GO:0003333//amino acid transmembrane transport;GO:0006810//transport;GO:0006811//ion transport;GO:0006820//anion transport;GO:0006865//amino acid transport;GO:0007154//cell communication;GO:0007165//signal transduction;GO:0007275//multicellular organism development;GO:0007389//pattern s…
mikado.CM035879.1G1757	TLP1	20.2633	10.3067	6.91	-0.975294	3.16197e-15	5.65741e-14	-1.55211	2.17889e-32	3.27435e-31	-0.57682	0.000753532	0.00435894	--	XP_022986124.1 thaumatin-like protein 1 isoform X2 [Cucurbita maxima]	-	-	-	-
mikado.CM035879.1G1759	XYN5	1.34	0.9167	0.5733	-0.547764	0.115651	0.263226	-1.22479	0.00195189	0.00608836	-0.677023	0.184594	0.419432	--	XP_022146196.1 uncharacterized protein LOC111015472 [Momordica charantia]	-	GO:0005575//cellular_component;GO:0005576//extracellular region	GO:0003674//molecular_function;GO:0003824//catalytic activity;GO:0004553//hydrolase activity, hydrolyzing O-glycosyl compounds;GO:0005488//binding;GO:0016787//hydrolase activity;GO:0016798//hydrolase activity, acting on glycosyl bonds;GO:0030246//carbohydrate binding;GO:0031176//endo-1,4-beta-xylanase activity;GO:0097599//xylanase activity	GO:0000272//polysaccharide catabolic process;GO:0005975//carbohydrate metabolic process;GO:0005976//polysaccharide metabolic process;GO:0008150//biological_process;GO:0008152//metabolic process;GO:0009056//catabolic process;GO:0009057//macromolecule catabolic process;GO:0009987//cellular process;GO:0010383//cell wall polysaccharide metabolic process;GO:0010410//hemicellulose metabolic process;GO:…
mikado.CM035879.1G1760	NFD4	5	2.3767	2.1633	-1.07299	5.25306e-08	5.0038e-07	-1.20867	1.34486e-09	8.1073e-09	-0.135684	0.683016	0.879702	--	XP_022970978.1 protein NUCLEAR FUSION DEFECTIVE 4-like [Cucurbita maxima]	-	GO:0016021//integral component of membrane	GO:0015297//antiporter activity;GO:0022857//transmembrane transporter activity	GO:0055085//transmembrane transport;GO:1990397//queuosine salvage
mikado.CM035879.1G1764	NFD4	31.8133	12.5333	15.3	-1.34386	8.03961e-49	5.42936e-47	-1.0561	2.04673e-37	3.42707e-36	0.287761	0.00463393	0.0219228	--	XP_038902519.1 protein NUCLEAR FUSION DEFECTIVE 4-like [Benincasa hispida]	-	-	GO:0015297//antiporter activity;GO:0022857//transmembrane transporter activity	GO:0055085//transmembrane transport;GO:1990397//queuosine salvage
mikado.CM035879.1G1775	ERD7	35.8867	35.0633	156.423	-0.0334848	0.165557	0.344505	2.12394	6.68843e-267	7.55191e-265	2.15742	1.31932e-261	5.49363e-259	--	XP_008457682.1 PREDICTED: uncharacterized protein LOC103497324 [Cucumis melo]	ko04144//Endocytosis	-	-	-
mikado.CM035879.1G1784	MYB308	5.07	3.75	1.9133	-0.435095	0.0219222	0.0684177	-1.4059	7.02663e-09	4.01572e-08	-0.970802	0.00143457	0.00781706	MYB	XP_022985891.1 myb-related protein 308-like [Cucurbita maxima]	-	GO:0005575//cellular_component;GO:0005622//intracellular anatomical structure;GO:0005634//nucleus;GO:0043226//organelle;GO:0043227//membrane-bounded organelle;GO:0043229//intracellular organelle;GO:0043231//intracellular membrane-bounded organelle	GO:0003674//molecular_function;GO:0003676//nucleic acid binding;GO:0003677//DNA binding;GO:0005488//binding;GO:0005524//ATP binding;GO:0016818//hydrolase activity, acting on acid anhydrides, in phosphorus-containing anhydrides;GO:0097159//organic cyclic compound binding;GO:1901363//heterocyclic compound binding	GO:0006139//nucleobase-containing compound metabolic process;GO:0006338//chromatin remodeling;GO:0006351//transcription, DNA-templated;GO:0006355//regulation of transcription, DNA-templated;GO:0006725//cellular aromatic compound metabolic process;GO:0006807//nitrogen compound metabolic process;GO:0008150//biological_process;GO:0008152//metabolic process;GO:0009058//biosynthetic process;GO:0009059…
mikado.CM035879.1G179	TBL7	3.42	2.3533	1.3667	-0.539291	0.0221775	0.0690238	-1.32333	6.33373e-06	2.78773e-05	-0.784044	0.0328736	0.114901	--	XP_023532413.1 protein trichome berefringence-like 7 isoform X1 [Cucurbita pepo subsp. pepo] [Cucurbita pepo]	-	-	-	-
mikado.CM035879.1G1794	UGT29	1.6167	0.71	1.34	-1.18713	0.0116665	0.0402634	-0.270789	0.384052	0.576169	0.916342	0.0898063	0.251595	--	XP_022986080.1 beta-D-glucosyl crocetin beta-1,6-glucosyltransferase-like [Cucurbita maxima]	-	-	GO:0008194//UDP-glycosyltransferase activity;GO:0016758//hexosyltransferase activity;GO:0050511//undecaprenyldiphospho-muramoylpentapeptide beta-N-acetylglucosaminyltransferase activity	GO:0005975//carbohydrate metabolic process;GO:0009252//peptidoglycan biosynthetic process;GO:0030259//lipid glycosylation
mikado.CM035879.1G1813	HGSNAT	6.0033	12.0933	12.2867	1.01038	6.19662e-11	7.97506e-10	1.03326	7.7302e-12	5.40639e-11	0.0228816	0.702886	0.892731	--	XP_022948115.1 heparan-alpha-glucosaminide N-acetyltransferase-like [Cucurbita moschata]	ko01100//Metabolic pathways;ko00531//Glycosaminoglycan degradation	GO:0016020//membrane	GO:0015267//channel activity	GO:0055085//transmembrane transport
mikado.CM035879.1G1818	--	19.38	43.71	34.7033	1.17339	3.8936e-33	1.61273e-31	0.840506	1.03631e-15	8.89895e-15	-0.332889	0.000294795	0.0018524	--	XP_022146179.1 uncharacterized protein LOC111015458 [Momordica charantia]	-	GO:0005575//cellular_component;GO:0005886//plasma membrane;GO:0016020//membrane;GO:0016021//integral component of membrane;GO:0031224//intrinsic component of membrane;GO:0071944//cell periphery	-	-
mikado.CM035879.1G184	PUB27	1.6033	1.4767	4.4	-0.11873	0.591598	0.798105	1.45643	3.07159e-06	1.39682e-05	1.57516	8.36189e-08	8.60434e-07	--	XP_023534066.1 U-box domain-containing protein 27-like [Cucurbita pepo subsp. pepo] [Cucurbita pepo]	-	-	GO:0003674//molecular_function;GO:0003824//catalytic activity;GO:0004842//ubiquitin-protein transferase activity;GO:0005515//protein binding;GO:0008270//zinc ion binding;GO:0016740//transferase activity;GO:0019787//ubiquitin-like protein transferase activity;GO:0031267//small GTPase binding;GO:0140096//catalytic activity, acting on a protein	GO:0006464//cellular protein modification process;GO:0006807//nitrogen compound metabolic process;GO:0006886//intracellular protein transport;GO:0008150//biological_process;GO:0008152//metabolic process;GO:0009987//cellular process;GO:0010033//response to organic substance;GO:0010200//response to chitin;GO:0010243//response to organonitrogen compound;GO:0016567//protein ubiquitination;GO:0019538/…
mikado.CM035879.1G1850	--	8.6833	11.83	22.3667	0.446129	0.110066	0.253744	1.36503	3.53551e-12	2.52842e-11	0.9189	8.62417e-08	8.85236e-07	--	KAG6571006.1 hypothetical protein SDJN03_29921, partial [Cucurbita argyrosperma subsp. sororia] [Cucurbita argyrosperma]	-	-	-	-
mikado.CM035879.1G1853	--	13.21	8.4933	4.5833	-0.637228	0.000130514	0.000732011	-1.52716	1.18894e-12	8.72423e-12	-0.889934	0.000804843	0.00463002	--	KAH8510471.1 hypothetical protein H0E87_008145 [Populus deltoides]	-	GO:0005887//integral component of plasma membrane;GO:0016021//integral component of membrane	GO:0008028//monocarboxylic acid transmembrane transporter activity;GO:0015295//solute:proton symporter activity;GO:0022857//transmembrane transporter activity;GO:0042910//xenobiotic transmembrane transporter activity	GO:0006810//transport;GO:0015718//monocarboxylic acid transport;GO:0042908//xenobiotic transport;GO:0055085//transmembrane transport
mikado.CM035879.1G1854	--	2.9067	2.9333	1.2667	0.0131754	0.86342	0.927941	-1.19833	0.0174018	0.0441805	-1.2115	0.0361128	0.123779	--	XP_042980829.1 tetracycline resistance protein, class H-like isoform X1 [Carya illinoinensis]	-	-	GO:0022857//transmembrane transporter activity	GO:0055085//transmembrane transport
mikado.CM035879.1G1871	PERK9	10.0533	7.87	2.7033	-0.353238	0.00160329	0.00705844	-1.89486	8.2711e-34	1.28374e-32	-1.54162	9.42341e-16	1.79447e-14	--	XP_022140740.1 receptor-like cytosolic serine/threonine-protein kinase RBK1 [Momordica charantia]	-	GO:0005575//cellular_component;GO:0005886//plasma membrane;GO:0016020//membrane;GO:0016021//integral component of membrane;GO:0031224//intrinsic component of membrane;GO:0071944//cell periphery	GO:0000166//nucleotide binding;GO:0003674//molecular_function;GO:0003824//catalytic activity;GO:0004672//protein kinase activity;GO:0004674//protein serine/threonine kinase activity;GO:0004675//transmembrane receptor protein serine/threonine kinase activity;GO:0004888//transmembrane signaling receptor activity;GO:0005488//binding;GO:0005524//ATP binding;GO:0016301//kinase activity;GO:0016740//tra…	GO:0006464//cellular protein modification process;GO:0006468//protein phosphorylation;GO:0006793//phosphorus metabolic process;GO:0006796//phosphate-containing compound metabolic process;GO:0006807//nitrogen compound metabolic process;GO:0006950//response to stress;GO:0007154//cell communication;GO:0007165//signal transduction;GO:0007166//cell surface receptor signaling pathway;GO:0007167//enzyme…
mikado.CM035879.1G1875	IYO	2.21	3.2067	5.41	0.537028	0.813906	0.906133	1.29158	5.19382e-13	3.87812e-12	0.754554	0.663121	0.866067	--	XP_022140384.1 transcriptional elongation regulator MINIYO [Momordica charantia]	-	GO:0005575//cellular_component;GO:0005622//intracellular anatomical structure;GO:0005634//nucleus;GO:0005737//cytoplasm;GO:0030880//RNA polymerase complex;GO:0032991//protein-containing complex;GO:0043226//organelle;GO:0043227//membrane-bounded organelle;GO:0043229//intracellular organelle;GO:0043231//intracellular membrane-bounded organelle;GO:0061695//transferase complex, transferring phosphoru…	GO:0003674//molecular_function;GO:0003676//nucleic acid binding;GO:0003677//DNA binding;GO:0003824//catalytic activity;GO:0003899//DNA-directed 5'-3' RNA polymerase activity;GO:0005488//binding;GO:0016740//transferase activity;GO:0016772//transferase activity, transferring phosphorus-containing groups;GO:0016779//nucleotidyltransferase activity;GO:0034062//5'-3' RNA polymerase activity;GO:0097159…	GO:0006139//nucleobase-containing compound metabolic process;GO:0006351//transcription, DNA-templated;GO:0006355//regulation of transcription, DNA-templated;GO:0006366//transcription by RNA polymerase II;GO:0006725//cellular aromatic compound metabolic process;GO:0006807//nitrogen compound metabolic process;GO:0008150//biological_process;GO:0008152//metabolic process;GO:0009058//biosynthetic proc…
mikado.CM035879.1G1883	NAC022	10.5933	21.5767	65.6633	1.02632	1.12763e-09	1.29083e-08	2.63193	3.89356e-109	1.67403e-107	1.60562	1.2906e-52	7.53373e-51	NAC	XP_008448321.1 PREDICTED: LOW QUALITY PROTEIN: NAC transcription factor 29-like [Cucumis melo]	-	-	GO:0003677//DNA binding	GO:0006355//regulation of transcription, DNA-templated
mikado.CM035879.1G1893	HCF244	110.907	61.1433	43.0167	-0.859079	8.65219e-52	6.10864e-50	-1.36638	4.9067e-142	2.75765e-140	-0.507299	1.13745e-11	1.65607e-10	--	XP_022140508.1 uncharacterized protein ycf39 [Momordica charantia]	-	GO:0005575//cellular_component;GO:0005622//intracellular anatomical structure;GO:0005737//cytoplasm;GO:0009507//chloroplast;GO:0009536//plastid;GO:0043226//organelle;GO:0043227//membrane-bounded organelle;GO:0043229//intracellular organelle;GO:0043231//intracellular membrane-bounded organelle	GO:0003674//molecular_function;GO:0003824//catalytic activity;GO:0003854//3-beta-hydroxy-delta5-steroid dehydrogenase activity;GO:0008831//dTDP-4-dehydrorhamnose reductase activity;GO:0008839//4-hydroxy-tetrahydrodipicolinate reductase;GO:0016491//oxidoreductase activity;GO:0016616//oxidoreductase activity, acting on the CH-OH group of donors, NAD or NADP as acceptor;GO:0016655//oxidoreductase ac…	GO:0005975//carbohydrate metabolic process;GO:0006694//steroid biosynthetic process;GO:0008150//biological_process;GO:0008152//metabolic process;GO:0009089//lysine biosynthetic process via diaminopimelate;GO:0009243//O antigen biosynthetic process;GO:0019305//dTDP-rhamnose biosynthetic process
mikado.CM035879.1G1896	FMO1	1.83	2.9267	4.0333	0.677415	0.0250602	0.076723	1.14013	2.31627e-05	9.60141e-05	0.462714	0.0430695	0.142353	--	KAH0978149.1 hypothetical protein GBA52_027868 [Prunus armeniaca]	ko00430//Taurine and hypotaurine metabolism	GO:0009342//glutamate synthase complex (NADPH)	GO:0000166//nucleotide binding;GO:0003674//molecular_function;GO:0003824//catalytic activity;GO:0004497//monooxygenase activity;GO:0004499//N,N-dimethylaniline monooxygenase activity;GO:0004729//oxygen-dependent protoporphyrinogen oxidase activity;GO:0004791//thioredoxin-disulfide reductase activity;GO:0005488//binding;GO:0015036//disulfide oxidoreductase activity;GO:0016166//phytoene dehydrogena…	GO:0001666//response to hypoxia;GO:0002218//activation of innate immune response;GO:0002253//activation of immune response;GO:0002376//immune system process;GO:0002682//regulation of immune system process;GO:0002684//positive regulation of immune system process;GO:0006537//glutamate biosynthetic process;GO:0006779//porphyrin-containing compound biosynthetic process;GO:0006790//sulfur compound met…
mikado.CM035879.1G1897	--	452.523	354.957	78.46	-0.350349	0.0524436	0.140976	-2.52796	7.98581e-63	2.03014e-61	-2.17761	3.62329e-25	1.05383e-23	--	-	-	-	-	-
mikado.CM035879.1G1899	PUB15	10.75	8.6367	47.7533	-0.31579	0.000357404	0.00182536	2.15126	8.72499e-161	5.78573e-159	2.46705	7.26694e-180	1.7976e-177	--	XP_038880222.1 U-box domain-containing protein 15 [Benincasa hispida]	-	GO:0005575//cellular_component;GO:0005622//intracellular anatomical structure;GO:0005634//nucleus;GO:0005737//cytoplasm;GO:0043226//organelle;GO:0043227//membrane-bounded organelle;GO:0043229//intracellular organelle;GO:0043231//intracellular membrane-bounded organelle	GO:0003674//molecular_function;GO:0003824//catalytic activity;GO:0004842//ubiquitin-protein transferase activity;GO:0005515//protein binding;GO:0008270//zinc ion binding;GO:0016740//transferase activity;GO:0019787//ubiquitin-like protein transferase activity;GO:0140096//catalytic activity, acting on a protein	GO:0006464//cellular protein modification process;GO:0006807//nitrogen compound metabolic process;GO:0008150//biological_process;GO:0008152//metabolic process;GO:0009987//cellular process;GO:0016567//protein ubiquitination;GO:0019538//protein metabolic process;GO:0032446//protein modification by small protein conjugation;GO:0036211//protein modification process;GO:0043170//macromolecule metabolic…
mikado.CM035879.1G19	At1g51860	1.4967	4.8133	5.9433	1.68528	8.51592e-06	5.92159e-05	1.98952	1.09641e-08	6.17728e-08	0.304236	0.179236	0.41049	--	XP_023548436.1 probable LRR receptor-like serine/threonine-protein kinase PAM74 [Cucurbita pepo subsp. pepo] [Cucurbita pepo]	-	-	-	-
mikado.CM035879.1G1909	HMG1	9.33	11.0133	81.8667	0.239302	0.277099	0.495858	3.13333	0	0	2.89402	2.71249e-235	9.28341e-233	--	XP_022140697.1 3-hydroxy-3-methylglutaryl-coenzyme A reductase 1-like [Momordica charantia]	ko01100//Metabolic pathways;ko01110//Biosynthesis of secondary metabolites;ko00900//Terpenoid backbone biosynthesis	-	GO:0004420//hydroxymethylglutaryl-CoA reductase (NADPH) activity	GO:0008299//isoprenoid biosynthetic process;GO:0015936//coenzyme A metabolic process;GO:0016054//organic acid catabolic process
mikado.CM035879.1G1918	EXL5	83.1833	30.89	153.667	-1.42915	3.85451e-16	7.31798e-15	0.885438	3.96587e-44	7.55384e-43	2.31459	2.69092e-39	1.207e-37	--	XP_022986234.1 protein EXORDIUM-like 5 [Cucurbita maxima]	-	-	-	-
mikado.CM035879.1G1919	AVT3C	14.1133	14.0267	30.55	-0.00888656	0.480934	0.705717	1.11411	7.36289e-23	8.42732e-22	1.123	3.34602e-25	9.75459e-24	--	XP_038876664.1 amino acid transporter AVT3B-like [Benincasa hispida]	-	GO:0016021//integral component of membrane	GO:0016746//acyltransferase activity	GO:0006506//GPI anchor biosynthetic process
mikado.CM035879.1G192	ATL10	6.31	3.0867	1.65	-1.03159	5.91215e-06	4.19916e-05	-1.93517	1.18569e-12	8.70291e-12	-0.903584	0.0138225	0.0557361	--	XP_023512393.1 RING-H2 finger protein ATL78-like [Cucurbita pepo subsp. pepo] [Cucurbita pepo]	-	GO:0000109//nucleotide-excision repair complex;GO:0005575//cellular_component;GO:0005680//anaphase-promoting complex;GO:0016020//membrane;GO:0016021//integral component of membrane;GO:0031224//intrinsic component of membrane	GO:0003674//molecular_function;GO:0003824//catalytic activity;GO:0004842//ubiquitin-protein transferase activity;GO:0005488//binding;GO:0008270//zinc ion binding;GO:0016740//transferase activity;GO:0019787//ubiquitin-like protein transferase activity;GO:0043167//ion binding;GO:0043169//cation binding;GO:0046872//metal ion binding;GO:0061630//ubiquitin protein ligase activity;GO:0061659//ubiquitin…	GO:0006289//nucleotide-excision repair;GO:0006464//cellular protein modification process;GO:0006508//proteolysis;GO:0006511//ubiquitin-dependent protein catabolic process;GO:0006807//nitrogen compound metabolic process;GO:0008150//biological_process;GO:0008152//metabolic process;GO:0009056//catabolic process;GO:0009057//macromolecule catabolic process;GO:0009987//cellular process;GO:0010498//prot…
mikado.CM035879.1G1922	--	2.9867	1.1533	4.6367	-1.37273	0.0338683	0.0985477	0.634552	0.274537	0.448922	2.00728	0.000689901	0.00403287	--	XP_030943956.1 uncharacterized protein LOC115968651 [Quercus lobata]	-	-	-	-
mikado.CM035879.1G1938	MAIL3	1.2267	2.6	4.2467	1.08377	0.000917165	0.00427323	1.79159	1.20699e-12	8.8489e-12	0.707819	0.00141042	0.00771069	--	XP_022152173.1 serine/threonine-protein phosphatase 7 long form homolog isoform X1 [Momordica charantia]	-	-	-	-
mikado.CM035879.1G1943	At3g27390	0.0233	0.2633	0.52	3.49643	0.0708929	0.17923	4.47805	0.00555081	0.015768	0.981621	0.289447	0.559978	--	XP_022140357.1 uncharacterized membrane protein At3g27390 [Momordica charantia]	-	-	-	-
mikado.CM035879.1G1951	NSP2	12.0167	27.43	30.73	1.19072	4.36653e-20	1.04949e-18	1.35461	1.42308e-25	1.78266e-24	0.163893	0.088959	0.249809	--	XP_022971053.1 nitrile-specifier protein 5 [Cucurbita maxima]	-	GO:0000139//Golgi membrane;GO:0005575//cellular_component;GO:0005622//intracellular anatomical structure;GO:0005737//cytoplasm;GO:0005768//endosome;GO:0005794//Golgi apparatus;GO:0005802//trans-Golgi network;GO:0005829//cytosol;GO:0010008//endosome membrane;GO:0012505//endomembrane system;GO:0016020//membrane;GO:0030133//transport vesicle;GO:0031090//organelle membrane;GO:0031410//cytoplasmic ves…	GO:0005515//protein binding	GO:0006810//transport;GO:0006887//exocytosis;GO:0006897//endocytosis;GO:0006898//receptor-mediated endocytosis;GO:0006904//vesicle docking involved in exocytosis;GO:0008150//biological_process;GO:0009987//cellular process;GO:0016192//vesicle-mediated transport;GO:0022406//membrane docking;GO:0032940//secretion by cell;GO:0046903//secretion;GO:0048278//vesicle docking;GO:0051179//localization;GO:0…
mikado.CM035879.1G1952	NSP2	40.5133	0.5033	4.0667	-6.33074	4.27141e-90	5.70716e-88	-3.31648	2.14317e-27	2.8126e-26	3.01426	3.38908e-11	4.7374e-10	--	XP_022971053.1 nitrile-specifier protein 5 [Cucurbita maxima]	-	GO:0000139//Golgi membrane;GO:0005575//cellular_component;GO:0005622//intracellular anatomical structure;GO:0005737//cytoplasm;GO:0005768//endosome;GO:0005794//Golgi apparatus;GO:0005802//trans-Golgi network;GO:0005829//cytosol;GO:0010008//endosome membrane;GO:0012505//endomembrane system;GO:0016020//membrane;GO:0030133//transport vesicle;GO:0031090//organelle membrane;GO:0031410//cytoplasmic ves…	GO:0005515//protein binding	GO:0006810//transport;GO:0006887//exocytosis;GO:0006897//endocytosis;GO:0006898//receptor-mediated endocytosis;GO:0006904//vesicle docking involved in exocytosis;GO:0008150//biological_process;GO:0009987//cellular process;GO:0016192//vesicle-mediated transport;GO:0022406//membrane docking;GO:0032940//secretion by cell;GO:0046903//secretion;GO:0048278//vesicle docking;GO:0051179//localization;GO:0…
mikado.CM035879.1G1962	--	175.127	87.76	62.6633	-0.996763	1.30249e-43	7.61633e-42	-1.48271	4.51915e-116	2.07088e-114	-0.485942	1.42325e-06	1.27587e-05	--	XP_004140001.1 uncharacterized protein LOC101219556 [Cucumis sativus]	-	-	-	-
mikado.CM035879.1G1967	At4g26680	2.0667	0.94	1.7867	-1.13657	0.00120188	0.00544316	-0.210035	0.380837	0.572751	0.926538	0.01586	0.0626178	--	XP_022140266.1 pentatricopeptide repeat-containing protein At4g26680, mitochondrial isoform X1 [Momordica charantia]	-	GO:0005575//cellular_component;GO:0005622//intracellular anatomical structure;GO:0005737//cytoplasm;GO:0005739//mitochondrion;GO:0043226//organelle;GO:0043227//membrane-bounded organelle;GO:0043229//intracellular organelle;GO:0043231//intracellular membrane-bounded organelle	GO:0003674//molecular_function;GO:0003676//nucleic acid binding;GO:0003723//RNA binding;GO:0003824//catalytic activity;GO:0004518//nuclease activity;GO:0004519//endonuclease activity;GO:0005488//binding;GO:0016787//hydrolase activity;GO:0016788//hydrolase activity, acting on ester bonds;GO:0097159//organic cyclic compound binding;GO:1901363//heterocyclic compound binding	GO:0000959//mitochondrial RNA metabolic process;GO:0000963//mitochondrial RNA processing;GO:0006139//nucleobase-containing compound metabolic process;GO:0006396//RNA processing;GO:0006397//mRNA processing;GO:0006725//cellular aromatic compound metabolic process;GO:0006807//nitrogen compound metabolic process;GO:0008150//biological_process;GO:0008152//metabolic process;GO:0009451//RNA modification…
mikado.CM035879.1G1970	At2g05160	2.49	1.17	0.7	-1.08964	1.17031e-05	7.93357e-05	-1.83072	1.36963e-10	8.9056e-10	-0.741082	0.0578351	0.179764	--	XP_031267927.1 zinc finger CCCH domain-containing protein 18 [Pistacia vera]	-	-	GO:0003674//molecular_function;GO:0003676//nucleic acid binding;GO:0003677//DNA binding;GO:0003723//RNA binding;GO:0003824//catalytic activity;GO:0004518//nuclease activity;GO:0005488//binding;GO:0016787//hydrolase activity;GO:0016788//hydrolase activity, acting on ester bonds;GO:0043167//ion binding;GO:0043169//cation binding;GO:0046872//metal ion binding;GO:0097159//organic cyclic compound bind…	GO:0006139//nucleobase-containing compound metabolic process;GO:0006725//cellular aromatic compound metabolic process;GO:0006807//nitrogen compound metabolic process;GO:0008150//biological_process;GO:0008152//metabolic process;GO:0008380//RNA splicing;GO:0009987//cellular process;GO:0034641//cellular nitrogen compound metabolic process;GO:0043170//macromolecule metabolic process;GO:0044237//cellu…
mikado.CM035879.1G1984	FLA7	3.4533	2.99	1.1067	-0.207844	0.309345	0.53276	-1.64177	2.21978e-06	1.02413e-05	-1.43392	0.000388415	0.00237901	--	XP_023512854.1 fasciclin-like arabinogalactan protein 7 [Cucurbita pepo subsp. pepo] [Cucurbita pepo]	-	GO:0005576//extracellular region;GO:0042600//egg chorion	GO:0005213//structural constituent of egg chorion	GO:0007304//chorion-containing eggshell formation
mikado.CM035879.1G1986	--	1.86	2.8767	4.7367	0.629095	0.288884	0.510513	1.34857	0.00423543	0.0123534	0.719474	0.0804047	0.231833	--	-	-	-	-	-
mikado.CM035879.1G2001	--	7.9033	9.52	59.0733	0.2685	0.565532	0.779512	2.90197	4.80003e-51	1.01706e-49	2.63347	3.94084e-49	2.09932e-47	--	-	-	-	-	-
mikado.CM035879.1G2003	NAC073	1.8267	0.6433	0.5067	-1.50558	0.00221533	0.00941602	-1.8501	4.18016e-05	0.000168105	-0.34453	0.67289	0.873188	NAC	XP_004138789.2 NAC domain-containing protein 73 [Cucumis sativus]	-	-	GO:0003677//DNA binding	GO:0006355//regulation of transcription, DNA-templated
mikado.CM035879.1G2016	GRXC9	116.603	157.427	617.11	0.433071	1.09561e-06	8.74937e-06	2.40392	0	0	1.97085	0	0	--	XP_022986394.1 glutaredoxin-C9-like [Cucurbita maxima]	-	GO:0005575//cellular_component;GO:0005622//intracellular anatomical structure;GO:0005634//nucleus;GO:0005737//cytoplasm;GO:0043226//organelle;GO:0043227//membrane-bounded organelle;GO:0043229//intracellular organelle;GO:0043231//intracellular membrane-bounded organelle	GO:0003674//molecular_function;GO:0003824//catalytic activity;GO:0009055//electron transfer activity;GO:0015035//protein-disulfide reductase activity;GO:0015036//disulfide oxidoreductase activity;GO:0016491//oxidoreductase activity;GO:0016667//oxidoreductase activity, acting on a sulfur group of donors	GO:0001101//response to acid chemical;GO:0006091//generation of precursor metabolites and energy;GO:0007154//cell communication;GO:0007165//signal transduction;GO:0008150//biological_process;GO:0008152//metabolic process;GO:0009719//response to endogenous stimulus;GO:0009725//response to hormone;GO:0009751//response to salicylic acid;GO:0009753//response to jasmonic acid;GO:0009755//hormone-media…
mikado.CM035879.1G2018	ROMT	2.3833	0.4567	0.27	-2.38377	6.66987e-07	5.49965e-06	-3.14195	8.74322e-09	4.96281e-08	-0.758182	0.416848	0.695389	--	XP_023903544.1 trans-resveratrol di-O-methyltransferase-like [Quercus suber]	ko01110//Biosynthesis of secondary metabolites;ko00945//Stilbenoid, diarylheptanoid and gingerol biosynthesis	-	GO:0008168//methyltransferase activity;GO:0008171//O-methyltransferase activity;GO:0008176//tRNA (guanine-N7-)-methyltransferase activity;GO:0008757//S-adenosylmethionine-dependent methyltransferase activity;GO:0043138//3'-5' DNA helicase activity;GO:0046983//protein dimerization activity	GO:0006260//DNA replication;GO:0006281//DNA repair;GO:0006400//tRNA modification;GO:0006412//translation;GO:0008299//isoprenoid biosynthetic process;GO:0009102//biotin biosynthetic process;GO:0016051//carbohydrate biosynthetic process;GO:0018364//peptidyl-glutamine methylation
mikado.CM035879.1G2024	RABA1F	0.0667	0.3133	1.0633	2.23266	0.166677	0.346025	3.99548	0.00162945	0.00516097	1.76282	0.0308925	0.109091	--	XP_022944131.1 ras-related protein RABA1f-like [Cucurbita moschata]	ko04144//Endocytosis	GO:0005737//cytoplasm	GO:0003677//DNA binding;GO:0003924//GTPase activity;GO:0005524//ATP binding;GO:0005525//GTP binding;GO:0016887//ATP hydrolysis activity;GO:0043022//ribosome binding;GO:0051539//4 iron, 4 sulfur cluster binding	GO:0006400//tRNA modification;GO:0006412//translation;GO:0008150//biological_process;GO:0032508//DNA duplex unwinding;GO:0042254//ribosome biogenesis
mikado.CM035879.1G2030	BZIP19	0.8433	0.1333	0.24	-2.66107	0.00537198	0.0206153	-1.81307	0.0221235	0.0546459	0.847997	0.544592	0.799935	bZIP	XP_021632853.1 basic leucine zipper 61 isoform X1 [Manihot esculenta]	-	GO:0005575//cellular_component;GO:0005622//intracellular anatomical structure;GO:0005634//nucleus;GO:0043226//organelle;GO:0043227//membrane-bounded organelle;GO:0043229//intracellular organelle;GO:0043231//intracellular membrane-bounded organelle	GO:0000976//transcription cis-regulatory region binding;GO:0000977//RNA polymerase II transcription regulatory region sequence-specific DNA binding;GO:0001067//transcription regulatory region nucleic acid binding;GO:0003674//molecular_function;GO:0003676//nucleic acid binding;GO:0003677//DNA binding;GO:0003690//double-stranded DNA binding;GO:0003700//DNA-binding transcription factor activity;GO:0…	GO:0006139//nucleobase-containing compound metabolic process;GO:0006260//DNA replication;GO:0006351//transcription, DNA-templated;GO:0006355//regulation of transcription, DNA-templated;GO:0006725//cellular aromatic compound metabolic process;GO:0006807//nitrogen compound metabolic process;GO:0007275//multicellular organism development;GO:0008150//biological_process;GO:0008152//metabolic process;G…
mikado.CM035879.1G2049	CAPH	2.1	1.2367	0.9733	-0.763933	0.00219108	0.00932411	-1.10938	1.89862e-05	7.94506e-05	-0.345451	0.370642	0.65179	--	XP_038900339.1 condensin complex subunit 2 [Benincasa hispida]	-	GO:0000228//nuclear chromosome;GO:0000793//condensed chromosome;GO:0000794//condensed nuclear chromosome;GO:0000796//condensin complex;GO:0005575//cellular_component;GO:0005622//intracellular anatomical structure;GO:0005634//nucleus;GO:0005694//chromosome;GO:0005737//cytoplasm;GO:0031974//membrane-enclosed lumen;GO:0031981//nuclear lumen;GO:0032991//protein-containing complex;GO:0043226//organell…	GO:0001671//ATPase activator activity;GO:0003674//molecular_function;GO:0003682//chromatin binding;GO:0005488//binding;GO:0005515//protein binding;GO:0008047//enzyme activator activity;GO:0019899//enzyme binding;GO:0030234//enzyme regulator activity;GO:0044547//DNA topoisomerase binding;GO:0060589//nucleoside-triphosphatase regulator activity;GO:0060590//ATPase regulator activity;GO:0072586//DNA …	GO:0000070//mitotic sister chromatid segregation;GO:0000278//mitotic cell cycle;GO:0000280//nuclear division;GO:0000819//sister chromatid segregation;GO:0006323//DNA packaging;GO:0006996//organelle organization;GO:0007049//cell cycle;GO:0007059//chromosome segregation;GO:0007076//mitotic chromosome condensation;GO:0008150//biological_process;GO:0009987//cellular process;GO:0010911//regulation of …
mikado.CM035879.1G2077	--	2.43	0.92	0.9267	-1.40125	0.017437	0.0564683	-1.39083	0.0142974	0.0371427	0.0104166	0.948349	0.984842	--	XP_022944248.1 uncharacterized protein LOC111448755 [Cucurbita moschata]	-	-	-	-
mikado.CM035879.1G2087	VUP1	0.72	0.1367	0.1333	-2.39734	0.0127189	0.0432661	-2.43296	0.0119178	0.031571	-0.0356239	0.979996	0.993742	--	XP_038902043.1 vascular-related unknown protein 1-like [Benincasa hispida]	-	GO:0005761//mitochondrial ribosome	-	-
mikado.CM035879.1G2092	PER3	182.97	55.25	59.09	-1.72756	4.11707e-156	1.1627e-153	-1.63062	3.9948e-141	2.23015e-139	0.0969395	0.139461	0.344808	--	XP_022140284.1 peroxidase 39-like [Momordica charantia]	ko01100//Metabolic pathways;ko01110//Biosynthesis of secondary metabolites;ko00940//Phenylpropanoid biosynthesis	GO:0005575//cellular_component;GO:0005576//extracellular region;GO:0005618//cell wall;GO:0005622//intracellular anatomical structure;GO:0005737//cytoplasm;GO:0005783//endoplasmic reticulum;GO:0005911//cell-cell junction;GO:0009505//plant-type cell wall;GO:0009506//plasmodesma;GO:0012505//endomembrane system;GO:0030054//cell junction;GO:0030312//external encapsulating structure;GO:0043226//organel…	GO:0003674//molecular_function;GO:0003824//catalytic activity;GO:0004601//peroxidase activity;GO:0005488//binding;GO:0016209//antioxidant activity;GO:0016491//oxidoreductase activity;GO:0016684//oxidoreductase activity, acting on peroxide as acceptor;GO:0020037//heme binding;GO:0043167//ion binding;GO:0043169//cation binding;GO:0046872//metal ion binding;GO:0046906//tetrapyrrole binding;GO:009715…	GO:0001101//response to acid chemical;GO:0006950//response to stress;GO:0006970//response to osmotic stress;GO:0006972//hyperosmotic response;GO:0006979//response to oxidative stress;GO:0008150//biological_process;GO:0008152//metabolic process;GO:0009056//catabolic process;GO:0009266//response to temperature stimulus;GO:0009269//response to desiccation;GO:0009409//response to cold;GO:0009414//res…
mikado.CM035879.1G2097	CYCU1-1	132.523	102.427	58.0533	-0.371655	6.60286e-11	8.47157e-10	-1.1908	1.89673e-90	6.68683e-89	-0.819141	6.94742e-23	1.86239e-21	--	XP_038901956.1 cyclin-U1-1 [Benincasa hispida]	-	-	GO:0003674//molecular_function;GO:0005488//binding;GO:0005515//protein binding;GO:0019899//enzyme binding;GO:0019900//kinase binding;GO:0019901//protein kinase binding	GO:0000079//regulation of cyclin-dependent protein serine/threonine kinase activity;GO:0001932//regulation of protein phosphorylation;GO:0007049//cell cycle;GO:0008150//biological_process;GO:0009987//cellular process;GO:0019220//regulation of phosphate metabolic process;GO:0019222//regulation of metabolic process;GO:0031323//regulation of cellular metabolic process;GO:0031399//regulation of prote…
mikado.CM035879.1G2098	MIP1A	112.683	334.453	296.52	1.56953	7.75929e-85	9.78852e-83	1.39586	3.00481e-86	1.02058e-84	-0.173676	0.0416759	0.13872	--	KAG6570870.1 B-box domain protein 31, partial [Cucurbita argyrosperma subsp. sororia] [Cucurbita argyrosperma]	-	GO:0005575//cellular_component;GO:0005622//intracellular anatomical structure;GO:0005634//nucleus;GO:0043226//organelle;GO:0043227//membrane-bounded organelle;GO:0043229//intracellular organelle;GO:0043231//intracellular membrane-bounded organelle	GO:0003674//molecular_function;GO:0003700//DNA-binding transcription factor activity;GO:0005488//binding;GO:0008270//zinc ion binding;GO:0043167//ion binding;GO:0043169//cation binding;GO:0046872//metal ion binding;GO:0046914//transition metal ion binding;GO:0140110//transcription regulator activity	GO:0006355//regulation of transcription, DNA-templated;GO:0008150//biological_process;GO:0009889//regulation of biosynthetic process;GO:0010468//regulation of gene expression;GO:0010556//regulation of macromolecule biosynthetic process;GO:0019219//regulation of nucleobase-containing compound metabolic process;GO:0019222//regulation of metabolic process;GO:0031323//regulation of cellular metabolic…
mikado.CM035879.1G2101	ILR3	1.9433	3.5767	4.3567	0.880082	0.0155366	0.051236	1.16469	0.000282082	0.00101488	0.284609	0.275735	0.543163	bHLH	XP_022140291.1 transcription factor ILR3-like [Momordica charantia]	-	GO:0005737//cytoplasm;GO:0005886//plasma membrane;GO:0016021//integral component of membrane	GO:0003674//molecular_function;GO:0004813//alanine-tRNA ligase activity;GO:0005524//ATP binding;GO:0046983//protein dimerization activity	GO:0000910//cytokinesis;GO:0006260//DNA replication;GO:0006419//alanyl-tRNA aminoacylation;GO:0007059//chromosome segregation;GO:0008150//biological_process;GO:0008360//regulation of cell shape;GO:0019069//viral capsid assembly;GO:0030261//chromosome condensation;GO:0043093//FtsZ-dependent cytokinesis;GO:0048309//endoplasmic reticulum inheritance;GO:0051028//mRNA transport;GO:0090529//cell septum…
mikado.CM035879.1G2102	FH5	0.3967	0.15	0.1167	-1.40296	0.0170258	0.0553756	-1.76553	0.00500987	0.0143681	-0.36257	0.71889	0.902872	--	XP_038900757.1 formin-like protein 3 [Benincasa hispida]	-	-	GO:0001664//G protein-coupled receptor binding	-
mikado.CM035879.1G2115	GH3.6	0.27	1.0133	1.06	1.90808	0.000343203	0.00175934	1.97303	0.000103796	0.000397577	0.0649554	0.793397	0.917002	--	XP_022140599.1 indole-3-acetic acid-amido synthetase GH3.6-like isoform X2 [Momordica charantia]	ko04075//Plant hormone signal transduction	-	-	-
mikado.CM035879.1G2121	KRP1	2.55	2.15	11.95	-0.246161	0.501137	0.725441	2.22844	2.98798e-11	2.02314e-10	2.4746	4.02262e-14	6.99382e-13	--	KAG6570861.1 Calcium-binding protein KRP1, partial [Cucurbita argyrosperma subsp. sororia] [Cucurbita argyrosperma]	-	-	GO:0005509//calcium ion binding;GO:0005515//protein binding	-
mikado.CM035879.1G2124	At4g03230	0.8	1.71	1.6067	1.09592	0.000513004	0.0025275	1.006	0.00240111	0.0073549	-0.0899257	0.799967	0.917002	--	XP_023512255.1 LOW QUALITY PROTEIN: uncharacterized protein LOC111777045 [Cucurbita pepo subsp. pepo] [Cucurbita pepo]	-	GO:0005575//cellular_component;GO:0005886//plasma membrane;GO:0016020//membrane;GO:0016021//integral component of membrane;GO:0031207//Sec62/Sec63 complex;GO:0031224//intrinsic component of membrane;GO:0071944//cell periphery	GO:0000166//nucleotide binding;GO:0003674//molecular_function;GO:0003824//catalytic activity;GO:0004169//dolichyl-phosphate-mannose-protein mannosyltransferase activity;GO:0004672//protein kinase activity;GO:0004674//protein serine/threonine kinase activity;GO:0005488//binding;GO:0005515//protein binding;GO:0005516//calmodulin binding;GO:0005524//ATP binding;GO:0016301//kinase activity;GO:0016740…	GO:0000003//reproduction;GO:0006464//cellular protein modification process;GO:0006468//protein phosphorylation;GO:0006793//phosphorus metabolic process;GO:0006796//phosphate-containing compound metabolic process;GO:0006807//nitrogen compound metabolic process;GO:0007154//cell communication;GO:0008037//cell recognition;GO:0008150//biological_process;GO:0008152//metabolic process;GO:0009856//pollin…
mikado.CM035879.1G2126	At4g03230	4.3533	7.2433	10.4733	0.734533	8.90659e-06	6.16564e-05	1.26653	4.58968e-21	4.93121e-20	0.531995	1.71085e-06	1.51413e-05	--	XP_023512255.1 LOW QUALITY PROTEIN: uncharacterized protein LOC111777045 [Cucurbita pepo subsp. pepo] [Cucurbita pepo]	-	GO:0005575//cellular_component;GO:0005886//plasma membrane;GO:0016020//membrane;GO:0016021//integral component of membrane;GO:0031224//intrinsic component of membrane;GO:0071944//cell periphery	GO:0000166//nucleotide binding;GO:0003674//molecular_function;GO:0003824//catalytic activity;GO:0004190//aspartic-type endopeptidase activity;GO:0004672//protein kinase activity;GO:0004674//protein serine/threonine kinase activity;GO:0005488//binding;GO:0005515//protein binding;GO:0005516//calmodulin binding;GO:0005524//ATP binding;GO:0016301//kinase activity;GO:0016740//transferase activity;GO:0…	GO:0000003//reproduction;GO:0006464//cellular protein modification process;GO:0006468//protein phosphorylation;GO:0006793//phosphorus metabolic process;GO:0006796//phosphate-containing compound metabolic process;GO:0006807//nitrogen compound metabolic process;GO:0007154//cell communication;GO:0008037//cell recognition;GO:0008150//biological_process;GO:0008152//metabolic process;GO:0009856//pollin…
mikado.CM035879.1G2135	MYB4	7.0067	0.64	1.79	-3.45258	3.41991e-15	6.08822e-14	-1.96877	3.38849e-10	2.13837e-09	1.48382	0.0229083	0.085488	MYB	XP_022986201.1 transcription factor MYB13-like [Cucurbita maxima]	-	GO:0005634//nucleus	GO:0003676//nucleic acid binding;GO:0005524//ATP binding;GO:0016818//hydrolase activity, acting on acid anhydrides, in phosphorus-containing anhydrides	GO:0006338//chromatin remodeling
mikado.CM035879.1G214	--	5.48	2.32	2.3433	-1.24005	4.7969e-08	4.58334e-07	-1.22561	1.37155e-08	7.67051e-08	0.0144374	0.913548	0.966263	--	XP_022927974.1 brain acid soluble protein 1 homolog isoform X2 [Cucurbita moschata]	-	-	-	-
mikado.CM035879.1G2141	CYCD6-1	4.0767	3.2	1.8367	-0.349318	0.0589922	0.154502	-1.1503	1.3541e-06	6.36928e-06	-0.800982	0.00684283	0.0306163	--	XP_008448224.1 PREDICTED: putative cyclin-D6-1 isoform X1 [Cucumis melo]	-	GO:0005575//cellular_component;GO:0005622//intracellular anatomical structure;GO:0005634//nucleus;GO:0043226//organelle;GO:0043227//membrane-bounded organelle;GO:0043229//intracellular organelle;GO:0043231//intracellular membrane-bounded organelle	GO:0016630//protochlorophyllide reductase activity;GO:0071858//corazonin receptor binding	GO:0007049//cell cycle;GO:0008150//biological_process;GO:0009987//cellular process;GO:0015995//chlorophyll biosynthetic process;GO:0045823//positive regulation of heart contraction;GO:0050789//regulation of biological process;GO:0050794//regulation of cellular process;GO:0051301//cell division;GO:0051726//regulation of cell cycle;GO:0065007//biological regulation
mikado.CM035879.1G2142	ENT3	6.62	11.91	14.9667	0.84727	5.03897e-07	4.24503e-06	1.17685	2.53089e-17	2.33835e-16	0.32958	0.00559555	0.0258027	--	XP_022140782.1 equilibrative nucleotide transporter 3-like [Momordica charantia]	-	GO:0005575//cellular_component;GO:0005886//plasma membrane;GO:0016020//membrane;GO:0016021//integral component of membrane;GO:0031224//intrinsic component of membrane;GO:0071944//cell periphery	GO:0003674//molecular_function;GO:0005215//transporter activity;GO:0005337//nucleoside transmembrane transporter activity;GO:0008504//monoamine transmembrane transporter activity;GO:0015932//nucleobase-containing compound transmembrane transporter activity;GO:0022804//active transmembrane transporter activity;GO:0022857//transmembrane transporter activity;GO:1901505//carbohydrate derivative trans…	GO:0006810//transport;GO:0008150//biological_process;GO:0015844//monoamine transport;GO:0015858//nucleoside transport;GO:0015931//nucleobase-containing compound transport;GO:0051179//localization;GO:0051234//establishment of localization;GO:0055085//transmembrane transport;GO:0071702//organic substance transport;GO:0071705//nitrogen compound transport;GO:1901264//carbohydrate derivative transport…
mikado.CM035879.1G2146	3AT1	1.9067	5.6667	2.58	1.57145	2.30704e-10	2.8009e-09	0.436318	0.234234	0.397167	-1.13513	1.09388e-06	9.94527e-06	--	XP_022140373.1 LOW QUALITY PROTEIN: coumaroyl-CoA:anthocyanidin 3-O-glucoside-6''-O-coumaroyltransferase 1-like [Momordica charantia]	-	-	GO:0016747//acyltransferase activity, transferring groups other than amino-acyl groups	GO:0015031//protein transport
mikado.CM035879.1G2152	PCMP-E3	0.16	0.8167	0.96	2.35168	0.00317235	0.0129969	2.58496	0.00104559	0.00343091	0.233287	0.640652	0.858523	--	XP_022140575.1 putative pentatricopeptide repeat-containing protein At1g03510 [Momordica charantia]	-	GO:0005575//cellular_component;GO:0005622//intracellular anatomical structure;GO:0043226//organelle;GO:0043227//membrane-bounded organelle;GO:0043229//intracellular organelle;GO:0043231//intracellular membrane-bounded organelle	GO:0003674//molecular_function;GO:0003676//nucleic acid binding;GO:0003723//RNA binding;GO:0003824//catalytic activity;GO:0004518//nuclease activity;GO:0004519//endonuclease activity;GO:0005488//binding;GO:0016787//hydrolase activity;GO:0016788//hydrolase activity, acting on ester bonds;GO:0042802//identical protein binding;GO:0097159//organic cyclic compound binding;GO:1901363//heterocyclic comp…	GO:0006139//nucleobase-containing compound metabolic process;GO:0006725//cellular aromatic compound metabolic process;GO:0006807//nitrogen compound metabolic process;GO:0008150//biological_process;GO:0008152//metabolic process;GO:0009451//RNA modification;GO:0009987//cellular process;GO:0016070//RNA metabolic process;GO:0034641//cellular nitrogen compound metabolic process;GO:0043170//macromolecu…
mikado.CM035879.1G2160	PTO1242	12.17	6.5533	3.96	-0.893028	3.20038e-08	3.13133e-07	-1.61976	2.70734e-16	2.38196e-15	-0.726728	0.00640645	0.0290172	--	XP_023532874.1 uncharacterized protein LOC111794913 [Cucurbita pepo subsp. pepo] [Cucurbita pepo]	-	GO:0000139//Golgi membrane;GO:0005575//cellular_component;GO:0005622//intracellular anatomical structure;GO:0005737//cytoplasm;GO:0005783//endoplasmic reticulum;GO:0005789//endoplasmic reticulum membrane;GO:0005790//smooth endoplasmic reticulum;GO:0005793//endoplasmic reticulum-Golgi intermediate compartment;GO:0005794//Golgi apparatus;GO:0005814//centriole;GO:0005815//microtubule organizing cent…	GO:0003674//molecular_function;GO:0003824//catalytic activity;GO:0005488//binding;GO:0005515//protein binding;GO:0005542//folic acid binding;GO:0008017//microtubule binding;GO:0008092//cytoskeletal protein binding;GO:0015631//tubulin binding;GO:0016740//transferase activity;GO:0016741//transferase activity, transferring one-carbon groups;GO:0016742//hydroxymethyl-, formyl- and related transferase…	GO:0006082//organic acid metabolic process;GO:0006520//cellular amino acid metabolic process;GO:0006536//glutamate metabolic process;GO:0006547//histidine metabolic process;GO:0006548//histidine catabolic process;GO:0006575//cellular modified amino acid metabolic process;GO:0006725//cellular aromatic compound metabolic process;GO:0006730//one-carbon metabolic process;GO:0006760//folic acid-contai…
mikado.CM035879.1G2164	--	2.8867	6.2467	4.75	1.11368	2.56061e-11	3.40666e-10	0.718523	0.000164042	0.000611339	-0.395159	0.00795399	0.0348086	--	XP_008466591.1 PREDICTED: H/ACA ribonucleoprotein complex non-core subunit NAF1-like isoform X1 [Cucumis melo]	-	-	-	GO:0001522//pseudouridine synthesis;GO:0042254//ribosome biogenesis
mikado.CM035879.1G2167	At2g20870	48.38	40.54	6.29	-0.255065	0.00874846	0.031414	-2.94328	2.73924e-49	5.64189e-48	-2.68821	5.81869e-34	2.25386e-32	--	XP_022970746.1 putative cell wall protein [Cucurbita maxima]	-	-	-	-
mikado.CM035879.1G2180	TY3B-I	0.0067	0	0.0833	-2.73697	0.825517	0.906133	3.64386	0.0236819	0.0580038	6.38082	0.00615915	0.0280599	--	TYK01613.1 pol protein [Cucumis melo var. makuwa] [Cucumis melo]	-	-	GO:0003676//nucleic acid binding;GO:0004190//aspartic-type endopeptidase activity;GO:0008270//zinc ion binding	GO:0006508//proteolysis
mikado.CM035879.1G2183	PLT4	6.8933	5.06	18.6033	-0.446064	0.000782841	0.00370928	1.43229	1.5492e-32	2.3407e-31	1.87835	3.04356e-49	1.63177e-47	--	XP_022140439.1 probable polyol transporter 4 [Momordica charantia]	-	GO:0005575//cellular_component;GO:0005887//integral component of plasma membrane;GO:0016020//membrane;GO:0016021//integral component of membrane;GO:0031224//intrinsic component of membrane	GO:0003674//molecular_function;GO:0005215//transporter activity;GO:0005351//carbohydrate:proton symporter activity;GO:0005355//glucose transmembrane transporter activity;GO:0005402//carbohydrate:cation symporter activity;GO:0008028//monocarboxylic acid transmembrane transporter activity;GO:0008324//cation transmembrane transporter activity;GO:0015075//ion transmembrane transporter activity;GO:001…	GO:0006810//transport;GO:0006811//ion transport;GO:0006812//cation transport;GO:0006817//phosphate ion transport;GO:0006855//xenobiotic transmembrane transport;GO:0008150//biological_process;GO:0008643//carbohydrate transport;GO:0008645//hexose transmembrane transport;GO:0015718//monocarboxylic acid transport;GO:0015749//monosaccharide transmembrane transport;GO:0034219//carbohydrate transmembran…
mikado.CM035879.1G2186	GCL2	11.8967	17.7633	26.5367	0.578345	0.000100763	0.000578193	1.15743	9.73521e-27	1.2572e-25	0.579085	5.52175e-09	6.35446e-08	--	XP_022140440.1 lanC-like protein GCL2 [Momordica charantia]	-	GO:0005575//cellular_component;GO:0005886//plasma membrane;GO:0016020//membrane;GO:0019898//extrinsic component of membrane;GO:0071944//cell periphery	GO:0003674//molecular_function;GO:0003824//catalytic activity;GO:0005488//binding;GO:0043167//ion binding;GO:0043169//cation binding;GO:0046872//metal ion binding	GO:0007154//cell communication;GO:0007165//signal transduction;GO:0008150//biological_process;GO:0009403//toxin biosynthetic process;GO:0009987//cellular process;GO:0018081//peptide cross-linking via lanthionine or 3-methyl-lanthionine;GO:0018193//peptidyl-amino acid modification;GO:0023052//signaling;GO:0050789//regulation of biological process;GO:0050794//regulation of cellular process;GO:00508…
mikado.CM035879.1G2187	EXPB3	18.4533	14.3	9.21	-0.367866	0.00358083	0.0144249	-1.00261	2.54549e-14	2.03072e-13	-0.634742	0.000809778	0.00465199	--	XP_043805211.1 expansin-B3 [Manihot esculenta]	-	-	-	-
mikado.CM035879.1G2190	tank-1	0.6933	0.54	3.9067	-0.36059	0.380573	0.61138	2.49432	5.27935e-18	5.024e-17	2.85491	5.12093e-19	1.14643e-17	--	KAH0983430.1 hypothetical protein GBA52_010607 [Prunus armeniaca]	-	-	GO:0005515//protein binding	-
mikado.CM035879.1G2193	trpa-1	0.59	0.5	2.97	-0.238787	0.607556	0.80775	2.33168	1.02242e-11	7.10705e-11	2.57046	8.36775e-11	1.13558e-09	--	KAH0983430.1 hypothetical protein GBA52_010607 [Prunus armeniaca]	-	-	GO:0005515//protein binding	-
mikado.CM035879.1G22	At5g59670	3.5567	3.0967	7.6467	-0.19981	0.510564	0.734307	1.10431	0.00108188	0.00353935	1.30411	0.000179587	0.00117609	--	XP_022155125.1 senescence-induced receptor-like serine/threonine-protein kinase [Momordica charantia]	-	-	GO:0004672//protein kinase activity;GO:0005524//ATP binding	GO:0006468//protein phosphorylation
mikado.CM035879.1G2209	At5g53970	4.6333	2.8167	1.59	-0.718062	0.000456975	0.00227635	-1.54302	3.0724e-10	1.94329e-09	-0.824962	0.00824878	0.0359162	--	XP_038902555.1 nicotianamine aminotransferase 1-like isoform X1 [Benincasa hispida]	ko01100//Metabolic pathways;ko01110//Biosynthesis of secondary metabolites;ko00270//Cysteine and methionine metabolism;ko00360//Phenylalanine metabolism;ko00130//Ubiquinone and other terpenoid-quinone biosynthesis;ko00400//Phenylalanine, tyrosine and tryptophan biosynthesis;ko00350//Tyrosine metabolism;ko00960//Tropane, piperidine and pyridine alkaloid biosynthesis;ko00950//Isoquinoline alkaloid …	GO:0005575//cellular_component;GO:0005622//intracellular anatomical structure;GO:0005737//cytoplasm;GO:0005829//cytosol	GO:0003674//molecular_function;GO:0003824//catalytic activity;GO:0003867//4-aminobutyrate transaminase activity;GO:0003961//O-acetylhomoserine aminocarboxypropyltransferase activity;GO:0004015//adenosylmethionine-8-amino-7-oxononanoate transaminase activity;GO:0004124//cysteine synthase activity;GO:0004400//histidinol-phosphate transaminase activity;GO:0004837//tyrosine decarboxylase activity;GO:…	GO:0000105//histidine biosynthetic process;GO:0006082//organic acid metabolic process;GO:0006520//cellular amino acid metabolic process;GO:0006531//aspartate metabolic process;GO:0006558//L-phenylalanine metabolic process;GO:0006559//L-phenylalanine catabolic process;GO:0006570//tyrosine metabolic process;GO:0006572//tyrosine catabolic process;GO:0006725//cellular aromatic compound metabolic proc…
mikado.CM035879.1G2213	RTNLB17	1.8633	0.92	0.7367	-1.01818	0.00368745	0.0147819	-1.3388	0.000347474	0.00123473	-0.320622	0.526082	0.78508	--	XP_022149569.1 reticulon-like protein B17 [Momordica charantia]	-	GO:0005575//cellular_component;GO:0005622//intracellular anatomical structure;GO:0005737//cytoplasm;GO:0005783//endoplasmic reticulum;GO:0005789//endoplasmic reticulum membrane;GO:0012505//endomembrane system;GO:0016020//membrane;GO:0016021//integral component of membrane;GO:0031224//intrinsic component of membrane;GO:0031984//organelle subcompartment;GO:0042175//nuclear outer membrane-endoplasmi…	-	-
mikado.CM035879.1G2237	RE1	0.0933	0	0.1833	-6.54432	0.114807	0.261783	0.974005	0.46822	0.656803	7.51833	0.00960451	0.0408093	--	KAA0052371.1 putative mitochondrial protein [Cucumis melo var. makuwa] [Cucumis melo]	ko04144//Endocytosis	-	-	-
mikado.CM035879.1G2244	CGL160	18.55	15.7033	8.5733	-0.240348	0.0076614	0.0280786	-1.11349	5.32064e-20	5.47035e-19	-0.873143	3.82208e-09	4.45594e-08	--	XP_022149755.1 uncharacterized protein LOC111018112 [Momordica charantia]	-	-	-	-
mikado.CM035879.1G2248	BHLH30	2.57	1.4	1.11	-0.876342	0.00426408	0.0168101	-1.21121	0.000249799	0.000906147	-0.334867	0.481448	0.748721	bHLH	XP_022149610.1 transcription factor bHLH30-like [Momordica charantia]	-	-	GO:0008773//[protein-PII] uridylyltransferase activity;GO:0046983//protein dimerization activity	GO:0018177//protein uridylylation
mikado.CM035879.1G2249	menG	134.14	45.8033	17.9333	-1.55022	6.35168e-135	1.37263e-132	-2.90302	0	0	-1.35281	5.08852e-45	2.50753e-43	--	XP_022944658.1 uncharacterized protein LOC111449047 [Cucurbita moschata]	-	-	GO:0008168//methyltransferase activity;GO:0008170//N-methyltransferase activity;GO:0008171//O-methyltransferase activity;GO:0008173//RNA methyltransferase activity;GO:0008276//protein methyltransferase activity;GO:0008689//3-demethylubiquinone-9 3-O-methyltransferase activity;GO:0008757//S-adenosylmethionine-dependent methyltransferase activity;GO:0046406//magnesium protoporphyrin IX methyltransf…	GO:0006400//tRNA modification;GO:0006412//translation;GO:0006480//N-terminal protein amino acid methylation;GO:0006744//ubiquinone biosynthetic process;GO:0008152//metabolic process;GO:0008299//isoprenoid biosynthetic process;GO:0009102//biotin biosynthetic process;GO:0009234//menaquinone biosynthetic process;GO:0015995//chlorophyll biosynthetic process;GO:0016051//carbohydrate biosynthetic proce…
mikado.CM035879.1G2252	TBL39	17.07	7.2467	12.74	-1.23607	6.68142e-20	1.5829e-18	-0.422098	5.03639e-05	0.000200385	0.813976	1.87392e-07	1.85344e-06	--	XP_038900997.1 protein trichome birefringence-like 39 [Benincasa hispida]	-	-	-	-
mikado.CM035879.1G2253	FRS7	0.2167	0.3833	0.7767	0.823122	0.395219	0.625246	1.84182	0.0161586	0.0414186	1.0187	0.0617268	0.188462	--	XP_021802166.1 protein FAR1-RELATED SEQUENCE 5-like [Prunus avium]	-	-	-	-
mikado.CM035879.1G226	CAD9	83.9567	65.2733	40.17	-0.363151	7.58734e-11	9.65986e-10	-1.06353	4.53653e-61	1.12364e-59	-0.700375	3.36294e-18	7.23062e-17	--	XP_038902612.1 probable mannitol dehydrogenase [Benincasa hispida]	ko01100//Metabolic pathways;ko01110//Biosynthesis of secondary metabolites;ko00940//Phenylpropanoid biosynthesis	GO:0005575//cellular_component;GO:0005576//extracellular region;GO:0048046//apoplast	GO:0003674//molecular_function;GO:0003824//catalytic activity;GO:0004024//alcohol dehydrogenase activity, zinc-dependent;GO:0004617//phosphoglycerate dehydrogenase activity;GO:0005488//binding;GO:0008270//zinc ion binding;GO:0008743//L-threonine 3-dehydrogenase activity;GO:0016491//oxidoreductase activity;GO:0016614//oxidoreductase activity, acting on CH-OH group of donors;GO:0016616//oxidoreduct…	GO:0006113//fermentation;GO:0006564//L-serine biosynthetic process;GO:0006567//threonine catabolic process;GO:0006725//cellular aromatic compound metabolic process;GO:0008150//biological_process;GO:0008152//metabolic process;GO:0009058//biosynthetic process;GO:0009404//toxin metabolic process;GO:0009698//phenylpropanoid metabolic process;GO:0009699//phenylpropanoid biosynthetic process;GO:0009719…
mikado.CM035879.1G2308	HSFA4C	1.4333	2.55	10.4	0.831123	0.0713118	0.180144	2.85914	3.60859e-25	4.45581e-24	2.02801	2.5219e-18	5.45516e-17	HSF	XP_038902159.1 heat stress transcription factor A-4c-like [Benincasa hispida]	-	GO:0005575//cellular_component;GO:0005622//intracellular anatomical structure;GO:0005634//nucleus;GO:0005737//cytoplasm;GO:0043226//organelle;GO:0043227//membrane-bounded organelle;GO:0043229//intracellular organelle;GO:0043231//intracellular membrane-bounded organelle	GO:0003674//molecular_function;GO:0003676//nucleic acid binding;GO:0003677//DNA binding;GO:0003700//DNA-binding transcription factor activity;GO:0005488//binding;GO:0043565//sequence-specific DNA binding;GO:0097159//organic cyclic compound binding;GO:0140110//transcription regulator activity;GO:1901363//heterocyclic compound binding	GO:0006139//nucleobase-containing compound metabolic process;GO:0006351//transcription, DNA-templated;GO:0006355//regulation of transcription, DNA-templated;GO:0006725//cellular aromatic compound metabolic process;GO:0006807//nitrogen compound metabolic process;GO:0008150//biological_process;GO:0008152//metabolic process;GO:0009058//biosynthetic process;GO:0009059//macromolecule biosynthetic proc…
mikado.CM035879.1G2317	HVA22F	2.0367	0.75	0.7467	-1.44125	0.00171611	0.00749274	-1.44767	0.00132611	0.00427254	-0.00642627	0.968628	0.993742	--	XP_004143182.1 HVA22-like protein f [Cucumis sativus]	-	GO:0005575//cellular_component;GO:0016020//membrane;GO:0016021//integral component of membrane;GO:0031224//intrinsic component of membrane	-	-
mikado.CM035879.1G2319	AGL1	0.9067	2.23	0.5767	1.2984	0.0208179	0.0655557	-0.652835	0.281216	0.456835	-1.95123	0.00114715	0.00637037	MIKC	XP_023512279.1 agamous-like MADS-box protein AGL1 [Cucurbita pepo subsp. pepo] [Cucurbita pepo]	-	GO:0005615//extracellular space;GO:0005634//nucleus	GO:0003677//DNA binding;GO:0003700//DNA-binding transcription factor activity;GO:0046983//protein dimerization activity	GO:0006355//regulation of transcription, DNA-templated;GO:0010506//regulation of autophagy
mikado.CM035879.1G2325	--	0	0.0167	0.32	4.05889	0.801852	0.906133	8.32193	0.000676863	0.00229646	4.26303	0.00489299	0.0230046	--	XP_015386967.1 uncharacterized protein LOC107177552 [Citrus sinensis]	-	-	-	-
mikado.CM035879.1G2329	PDF1	211.557	129.337	29.37	-0.709913	5.9786e-28	2.06361e-26	-2.84863	0	0	-2.13872	4.39313e-117	6.16617e-115	--	XP_022149747.1 protodermal factor 1-like [Momordica charantia]	-	-	-	-
mikado.CM035879.1G2334	CAB40	1663.92	1033.21	410.887	-0.687448	1.55113e-43	9.02782e-42	-2.01777	0	0	-1.33033	1.0299e-119	1.49599e-117	--	KAF8364572.1 hypothetical protein HHK36_033458 [Tetracentron sinense]	ko01100//Metabolic pathways;ko00196//Photosynthesis - antenna proteins	-	-	-
mikado.CM035879.1G2335	CAB3	4.4667	0.85	0.5933	-2.39366	0.000129318	0.000726123	-2.91228	2.2376e-05	9.2922e-05	-0.51862	0.652731	0.861648	--	XP_004137170.1 uncharacterized protein LOC101215901 [Cucumis sativus]	-	GO:0005575//cellular_component;GO:0005622//intracellular anatomical structure;GO:0005737//cytoplasm;GO:0009507//chloroplast;GO:0009521//photosystem;GO:0009522//photosystem I;GO:0009523//photosystem II;GO:0009534//chloroplast thylakoid;GO:0009535//chloroplast thylakoid membrane;GO:0009536//plastid;GO:0009579//thylakoid;GO:0016020//membrane;GO:0016021//integral component of membrane;GO:0031224//int…	GO:0003674//molecular_function;GO:0003824//catalytic activity;GO:0005488//binding;GO:0016168//chlorophyll binding;GO:0043167//ion binding;GO:0043168//anion binding;GO:0043169//cation binding;GO:0046537//2,3-bisphosphoglycerate-independent phosphoglycerate mutase activity;GO:0046872//metal ion binding;GO:0046906//tetrapyrrole binding;GO:0097159//organic cyclic compound binding;GO:1901363//heterocy…	GO:0006091//generation of precursor metabolites and energy;GO:0006464//cellular protein modification process;GO:0006807//nitrogen compound metabolic process;GO:0008150//biological_process;GO:0008152//metabolic process;GO:0009765//photosynthesis, light harvesting;GO:0009987//cellular process;GO:0015979//photosynthesis;GO:0018298//protein-chromophore linkage;GO:0019538//protein metabolic process;GO…
mikado.CM035879.1G2336	CAB40	4034	1489.34	862.527	-1.43753	1.53827e-294	1.12438e-291	-2.22557	0	0	-0.788035	9.34165e-63	6.4831e-61	--	XP_004145734.1 chlorophyll a-b binding protein of LHCII type 1-like [Cucumis sativus]	ko01100//Metabolic pathways;ko00196//Photosynthesis - antenna proteins	-	-	-
mikado.CM035879.1G2337	CAB40	5466.45	3459.55	1883.74	-0.660018	7.1104e-99	1.03946e-96	-1.537	0	0	-0.876986	6.5914e-104	8.11229e-102	--	KAF8364572.1 hypothetical protein HHK36_033458 [Tetracentron sinense]	ko01100//Metabolic pathways;ko00196//Photosynthesis - antenna proteins	-	-	-
mikado.CM035879.1G2340	BRG3	8.2967	11.0933	5.04	0.419089	0.0753463	0.188324	-0.719108	0.000185025	0.000683342	-1.1382	1.00482e-08	1.12475e-07	--	XP_022970878.1 probable BOI-related E3 ubiquitin-protein ligase 3 [Cucurbita maxima]	-	GO:0005575//cellular_component;GO:0005622//intracellular anatomical structure;GO:0005737//cytoplasm;GO:0016020//membrane	GO:0003674//molecular_function;GO:0003824//catalytic activity;GO:0004857//enzyme inhibitor activity;GO:0004866//endopeptidase inhibitor activity;GO:0004869//cysteine-type endopeptidase inhibitor activity;GO:0005488//binding;GO:0016740//transferase activity;GO:0030234//enzyme regulator activity;GO:0030414//peptidase inhibitor activity;GO:0043027//cysteine-type endopeptidase inhibitor activity invo…	GO:0006464//cellular protein modification process;GO:0006807//nitrogen compound metabolic process;GO:0006915//apoptotic process;GO:0007275//multicellular organism development;GO:0008150//biological_process;GO:0008152//metabolic process;GO:0008219//cell death;GO:0009892//negative regulation of metabolic process;GO:0009987//cellular process;GO:0010466//negative regulation of peptidase activity;GO:0…
mikado.CM035879.1G2354	--	1.1933	0.2567	0.1333	-2.21703	0.00385687	0.0153804	-3.16189	0.0003907	0.00137817	-0.944858	0.503891	0.76698	--	XP_022149731.1 uncharacterized protein LOC111018090 [Momordica charantia]	-	-	GO:0005515//protein binding	-
mikado.CM035879.1G2369	MTP10	0.2767	1.8567	2.89	2.74649	2.67745e-05	0.000170441	3.38485	6.50344e-11	4.30687e-10	0.638355	0.339009	0.617513	--	XP_038901627.1 metal tolerance protein 9-like isoform X1 [Benincasa hispida]	-	GO:0005575//cellular_component;GO:0005622//intracellular anatomical structure;GO:0005737//cytoplasm;GO:0005773//vacuole;GO:0005774//vacuolar membrane;GO:0016020//membrane;GO:0016021//integral component of membrane;GO:0031090//organelle membrane;GO:0031224//intrinsic component of membrane;GO:0043226//organelle;GO:0043227//membrane-bounded organelle;GO:0043229//intracellular organelle;GO:0043231//i…	GO:0003674//molecular_function;GO:0005215//transporter activity;GO:0008324//cation transmembrane transporter activity;GO:0015075//ion transmembrane transporter activity;GO:0015562//efflux transmembrane transporter activity;GO:0022857//transmembrane transporter activity	GO:0006810//transport;GO:0006811//ion transport;GO:0006812//cation transport;GO:0008150//biological_process;GO:0034220//ion transmembrane transport;GO:0051179//localization;GO:0051234//establishment of localization;GO:0055085//transmembrane transport;GO:0071973//bacterial-type flagellum-dependent cell motility;GO:0098655//cation transmembrane transport
mikado.CM035879.1G2381	--	1.4167	1.2267	0.6767	-0.207757	0.283603	0.503887	-1.06598	0.000246383	0.000894272	-0.858226	0.0106113	0.0444744	--	KAA0041398.1 hypothetical protein E6C27_scaffold206G00440 [Cucumis melo var. makuwa] [Cucumis melo]	-	-	GO:0000977//RNA polymerase II transcription regulatory region sequence-specific DNA binding;GO:0003676//nucleic acid binding;GO:0004523//RNA-DNA hybrid ribonuclease activity;GO:0004857//enzyme inhibitor activity;GO:0032422//purine-rich negative regulatory element binding;GO:0043531//ADP binding	GO:0019054//modulation by virus of host cellular process
mikado.CM035879.1G2387	guaA	39.95	18.67	24.0333	-1.09747	7.75262e-36	3.50944e-34	-0.733159	7.75054e-22	8.54986e-21	0.364315	0.000258717	0.00164348	--	KAA0054725.1 putative GMP synthase [Cucumis melo var. makuwa] [Cucumis melo]	ko03410//Base excision repair	-	GO:0003714//transcription corepressor activity;GO:0008725//DNA-3-methyladenine glycosylase activity	GO:0006281//DNA repair;GO:0006284//base-excision repair;GO:0008544//epidermis development
mikado.CM035879.1G2395	At1g57610	7.46	5.43	15.1433	-0.458223	0.0519017	0.139853	1.02144	2.55345e-05	0.000105306	1.47966	5.06731e-10	6.40049e-09	--	XP_022149700.1 calcium uniporter protein 5, mitochondrial-like [Momordica charantia]	-	-	-	-
mikado.CM035879.1G2396	slr1780	51.2567	30.34	23.5467	-0.756519	5.78208e-18	1.22922e-16	-1.12222	2.84774e-29	3.91991e-28	-0.365698	0.0112338	0.0467154	--	XP_022149576.1 uncharacterized protein LOC111017973 [Momordica charantia]	-	-	-	-
mikado.CM035879.1G240	TPS10	10.5167	3.0167	5.3467	-1.80165	3.36049e-31	1.28287e-29	-0.975966	2.99736e-14	2.38438e-13	0.825684	1.68411e-05	0.000131734	--	XP_022928104.1 terpene synthase 10-like [Cucurbita moschata]	-	-	GO:0000287//magnesium ion binding;GO:0010333//terpene synthase activity;GO:0016829//lyase activity	-
mikado.CM035879.1G2400	At1g57610	5.4033	5.39	14.4333	-0.00356441	0.674671	0.847242	1.41748	1.61166e-15	1.36803e-14	1.42105	6.35671e-19	1.418e-17	--	XP_022149700.1 calcium uniporter protein 5, mitochondrial-like [Momordica charantia]	-	-	-	-
mikado.CM035879.1G2411	At5g58300	38.58	28.0533	17.8167	-0.459681	3.29011e-14	5.40779e-13	-1.11463	2.42154e-63	6.20002e-62	-0.654945	2.36755e-14	4.18027e-13	--	XP_023512526.1 probable inactive receptor kinase At5g58300 [Cucurbita pepo subsp. pepo] [Cucurbita pepo]	-	GO:0005575//cellular_component;GO:0005886//plasma membrane;GO:0016020//membrane;GO:0016021//integral component of membrane;GO:0031224//intrinsic component of membrane;GO:0071944//cell periphery	GO:0000166//nucleotide binding;GO:0003674//molecular_function;GO:0003824//catalytic activity;GO:0004672//protein kinase activity;GO:0005488//binding;GO:0005515//protein binding;GO:0005524//ATP binding;GO:0016301//kinase activity;GO:0016740//transferase activity;GO:0016772//transferase activity, transferring phosphorus-containing groups;GO:0016773//phosphotransferase activity, alcohol group as acc…	GO:0006464//cellular protein modification process;GO:0006468//protein phosphorylation;GO:0006793//phosphorus metabolic process;GO:0006796//phosphate-containing compound metabolic process;GO:0006807//nitrogen compound metabolic process;GO:0008150//biological_process;GO:0008152//metabolic process;GO:0009987//cellular process;GO:0016310//phosphorylation;GO:0019538//protein metabolic process;GO:00362…
mikado.CM035879.1G242	TPS10	1.7033	0.7167	0.3933	-1.24899	0.000159064	0.000876897	-2.11454	2.11894e-07	1.0743e-06	-0.86555	0.138679	0.343448	--	XP_008460926.1 PREDICTED: terpene synthase 10-like isoform X1 [Cucumis melo]	-	-	GO:0000287//magnesium ion binding;GO:0010333//terpene synthase activity;GO:0016829//lyase activity	-
mikado.CM035879.1G2420	RF2b	9.5833	5.92	3.7	-0.69493	1.29452e-05	8.71379e-05	-1.373	9.43389e-15	7.74549e-14	-0.678072	0.00325495	0.0161417	bZIP	XP_023532586.1 transcription factor RF2b-like [Cucurbita pepo subsp. pepo] [Cucurbita pepo]	-	GO:0005575//cellular_component;GO:0005622//intracellular anatomical structure;GO:0005634//nucleus;GO:0005737//cytoplasm;GO:0005815//microtubule organizing center;GO:0043226//organelle;GO:0043227//membrane-bounded organelle;GO:0043229//intracellular organelle;GO:0043231//intracellular membrane-bounded organelle	GO:0003674//molecular_function;GO:0003676//nucleic acid binding;GO:0003677//DNA binding;GO:0003700//DNA-binding transcription factor activity;GO:0005488//binding;GO:0005524//ATP binding;GO:0097159//organic cyclic compound binding;GO:0140110//transcription regulator activity;GO:1901363//heterocyclic compound binding	GO:0006139//nucleobase-containing compound metabolic process;GO:0006260//DNA replication;GO:0006351//transcription, DNA-templated;GO:0006355//regulation of transcription, DNA-templated;GO:0006725//cellular aromatic compound metabolic process;GO:0006807//nitrogen compound metabolic process;GO:0007059//chromosome segregation;GO:0007094//mitotic spindle assembly checkpoint signaling;GO:0007275//mult…
mikado.CM035879.1G2423	WNK4	13.6867	6.3367	12.03	-1.11098	1.34073e-23	3.84756e-22	-0.186134	0.00680468	0.0189834	0.924841	5.58837e-15	1.02662e-13	--	XP_038901430.1 probable serine/threonine-protein kinase WNK4 [Benincasa hispida]	-	GO:0005575//cellular_component;GO:0005622//intracellular anatomical structure;GO:0005634//nucleus;GO:0005737//cytoplasm;GO:0005829//cytosol;GO:0043226//organelle;GO:0043227//membrane-bounded organelle;GO:0043229//intracellular organelle;GO:0043231//intracellular membrane-bounded organelle	GO:0000166//nucleotide binding;GO:0003674//molecular_function;GO:0003824//catalytic activity;GO:0004672//protein kinase activity;GO:0004674//protein serine/threonine kinase activity;GO:0005488//binding;GO:0005524//ATP binding;GO:0016301//kinase activity;GO:0016740//transferase activity;GO:0016772//transferase activity, transferring phosphorus-containing groups;GO:0016773//phosphotransferase activ…	GO:0006464//cellular protein modification process;GO:0006468//protein phosphorylation;GO:0006793//phosphorus metabolic process;GO:0006796//phosphate-containing compound metabolic process;GO:0006807//nitrogen compound metabolic process;GO:0007154//cell communication;GO:0007165//signal transduction;GO:0008150//biological_process;GO:0008152//metabolic process;GO:0009987//cellular process;GO:0016310/…
mikado.CM035879.1G2425	CIPK11	19.0233	54.7767	79.2867	1.52579	1.65026e-70	1.66041e-68	2.05931	1.37332e-185	1.06246e-183	0.533517	1.24486e-20	3.01958e-19	--	XP_023533635.1 CBL-interacting serine/threonine-protein kinase 11 [Cucurbita pepo subsp. pepo] [Cucurbita pepo]	-	-	GO:0004672//protein kinase activity;GO:0005524//ATP binding;GO:0016709//oxidoreductase activity, acting on paired donors, with incorporation or reduction of molecular oxygen, NAD(P)H as one donor, and incorporation of one atom of oxygen	GO:0006468//protein phosphorylation;GO:0006744//ubiquinone biosynthetic process;GO:0007165//signal transduction
mikado.CM035879.1G2428	GSVIVT00023967001	51.8967	12.5867	29.3567	-2.04375	1.23001e-84	1.5361e-82	-0.821954	3.27705e-18	3.14241e-17	1.22179	2.49134e-18	5.39374e-17	--	XP_022149597.1 peroxidase 4-like [Momordica charantia]	ko01100//Metabolic pathways;ko01110//Biosynthesis of secondary metabolites;ko00940//Phenylpropanoid biosynthesis	-	GO:0004601//peroxidase activity;GO:0020037//heme binding	GO:0006979//response to oxidative stress
mikado.CM035879.1G2429	GSVIVT00023967001	10.7533	4.5533	9.2133	-1.23979	1.77947e-11	2.39433e-10	-0.222989	0.0867421	0.177275	1.0168	1.53161e-06	1.36712e-05	--	XP_022149728.1 peroxidase 4-like [Momordica charantia]	ko01100//Metabolic pathways;ko01110//Biosynthesis of secondary metabolites;ko00940//Phenylpropanoid biosynthesis	-	GO:0004601//peroxidase activity;GO:0020037//heme binding	GO:0006979//response to oxidative stress
mikado.CM035879.1G243	TPS10	4.65	1.2333	1.6667	-1.91467	1.50165e-13	2.36496e-12	-1.48027	2.18683e-10	1.39977e-09	0.434403	0.159315	0.378538	--	XP_022928104.1 terpene synthase 10-like [Cucurbita moschata]	-	-	GO:0000287//magnesium ion binding;GO:0010333//terpene synthase activity;GO:0016829//lyase activity	-
mikado.CM035879.1G2436	--	7.0133	1.7567	2.7667	-1.99726	8.16973e-07	6.65468e-06	-1.34195	0.000107415	0.000411063	0.655308	0.207893	0.454183	--	XP_023007260.1 uncharacterized protein LOC111499799 [Cucurbita maxima]	-	-	-	-
mikado.CM035879.1G2442	At5g58480	1.1967	3.8167	1.7133	1.67329	1.12775e-07	1.03153e-06	0.517785	0.25166	0.419862	-1.15551	6.36307e-05	0.000449972	--	XP_038900929.1 glucan endo-1,3-beta-glucosidase 9 [Benincasa hispida]	-	GO:0005575//cellular_component;GO:0005576//extracellular region;GO:0005618//cell wall;GO:0005886//plasma membrane;GO:0016020//membrane;GO:0030312//external encapsulating structure;GO:0031224//intrinsic component of membrane;GO:0031225//anchored component of membrane;GO:0031226//intrinsic component of plasma membrane;GO:0046658//anchored component of plasma membrane;GO:0071944//cell periphery	GO:0003674//molecular_function;GO:0003824//catalytic activity;GO:0004553//hydrolase activity, hydrolyzing O-glycosyl compounds;GO:0005488//binding;GO:0008422//beta-glucosidase activity;GO:0015926//glucosidase activity;GO:0016787//hydrolase activity;GO:0016798//hydrolase activity, acting on glycosyl bonds;GO:0030246//carbohydrate binding;GO:0030247//polysaccharide binding;GO:0042973//glucan endo-1…	GO:0005975//carbohydrate metabolic process;GO:0006950//response to stress;GO:0006952//defense response;GO:0008150//biological_process;GO:0008152//metabolic process;GO:0009987//cellular process;GO:0016043//cellular component organization;GO:0044238//primary metabolic process;GO:0045229//external encapsulating structure organization;GO:0050896//response to stimulus;GO:0071554//cell wall organizatio…
mikado.CM035879.1G2450	MDIS2	9.89	4.58	3.1067	-1.11062	2.1405e-15	3.84917e-14	-1.6706	6.9749e-32	1.03882e-30	-0.55998	0.00824679	0.0359138	--	XP_038902804.1 inactive receptor-like serine/threonine-protein kinase At2g40270 [Benincasa hispida]	-	-	GO:0004672//protein kinase activity;GO:0005515//protein binding;GO:0005524//ATP binding	GO:0006468//protein phosphorylation
mikado.CM035879.1G2451	--	0	0	1.2467	0	1	1	10.2839	3.54965e-05	0.000143927	10.2839	4.08505e-05	0.000298599	--	-	-	-	-	-
mikado.CM035879.1G2455	ASN1	30.06	64.3867	105.447	1.09892	4.48941e-56	3.46494e-54	1.8106	1.07584e-172	7.74911e-171	0.71168	8.7161e-33	3.2024e-31	--	XP_008465262.1 PREDICTED: asparagine synthetase [glutamine-hydrolyzing] 1-like [Cucumis melo]	ko01100//Metabolic pathways;ko01110//Biosynthesis of secondary metabolites;ko01230//Biosynthesis of amino acids;ko00250//Alanine, aspartate and glutamate metabolism	GO:0005737//cytoplasm	GO:0004044//amidophosphoribosyltransferase activity;GO:0004066//asparagine synthase (glutamine-hydrolyzing) activity;GO:0004360//glutamine-fructose-6-phosphate transaminase (isomerizing) activity;GO:0008795//NAD+ synthase activity	GO:0006040//amino sugar metabolic process;GO:0006529//asparagine biosynthetic process;GO:0009152//purine ribonucleotide biosynthetic process;GO:0009252//peptidoglycan biosynthetic process;GO:0009435//NAD biosynthetic process
mikado.CM035879.1G2464	BAG4	1.8567	0.9967	0.4633	-0.897532	0.0529857	0.142096	-2.00259	0.00026204	0.000947669	-1.10506	0.140234	0.346173	--	XP_038900299.1 BAG family molecular chaperone regulator 4-like isoform X1 [Benincasa hispida]	-	GO:0005575//cellular_component;GO:0005622//intracellular anatomical structure;GO:0005737//cytoplasm;GO:0005829//cytosol	GO:0003674//molecular_function;GO:0005488//binding;GO:0005515//protein binding;GO:0051087//chaperone binding	GO:0000003//reproduction;GO:0003006//developmental process involved in reproduction;GO:0006950//response to stress;GO:0006970//response to osmotic stress;GO:0007275//multicellular organism development;GO:0008150//biological_process;GO:0009266//response to temperature stimulus;GO:0009409//response to cold;GO:0009628//response to abiotic stimulus;GO:0009651//response to salt stress;GO:0009791//post…
mikado.CM035879.1G2475	DDB2	6.7767	20.96	15.2433	1.62899	3.28789e-41	1.76481e-39	1.16953	1.23646e-20	1.30828e-19	-0.45946	9.73292e-06	7.85678e-05	--	XP_038902701.1 protein DAMAGED DNA-BINDING 2 [Benincasa hispida]	ko04120//Ubiquitin mediated proteolysis;ko03420//Nucleotide excision repair	GO:0000151//ubiquitin ligase complex;GO:0005575//cellular_component;GO:0005622//intracellular anatomical structure;GO:0005634//nucleus;GO:0005654//nucleoplasm;GO:0030054//cell junction;GO:0031461//cullin-RING ubiquitin ligase complex;GO:0031465//Cul4B-RING E3 ubiquitin ligase complex;GO:0031974//membrane-enclosed lumen;GO:0031981//nuclear lumen;GO:0032991//protein-containing complex;GO:0043226//o…	GO:0003674//molecular_function;GO:0003676//nucleic acid binding;GO:0003677//DNA binding;GO:0003684//damaged DNA binding;GO:0003824//catalytic activity;GO:0004842//ubiquitin-protein transferase activity;GO:0005488//binding;GO:0005515//protein binding;GO:0016740//transferase activity;GO:0019787//ubiquitin-like protein transferase activity;GO:0043167//ion binding;GO:0043169//cation binding;GO:004487…	GO:0000209//protein polyubiquitination;GO:0000715//nucleotide-excision repair, DNA damage recognition;GO:0006139//nucleobase-containing compound metabolic process;GO:0006259//DNA metabolic process;GO:0006281//DNA repair;GO:0006289//nucleotide-excision repair;GO:0006290//pyrimidine dimer repair;GO:0006293//nucleotide-excision repair, preincision complex stabilization;GO:0006294//nucleotide-excisio…
mikado.CM035879.1G2476	At5g58770	37.7533	58.1133	94.8933	0.622265	1.03841e-09	1.1931e-08	1.3297	1.27892e-68	3.46942e-67	0.707438	8.30288e-26	2.48133e-24	--	XP_008464044.1 PREDICTED: dehydrodolichyl diphosphate synthase 2 [Cucumis melo]	ko01110//Biosynthesis of secondary metabolites;ko00900//Terpenoid backbone biosynthesis	GO:0005575//cellular_component;GO:0005622//intracellular anatomical structure;GO:0005737//cytoplasm;GO:0005829//cytosol;GO:0009507//chloroplast;GO:0009532//plastid stroma;GO:0009536//plastid;GO:0009570//chloroplast stroma;GO:0043226//organelle;GO:0043227//membrane-bounded organelle;GO:0043229//intracellular organelle;GO:0043231//intracellular membrane-bounded organelle	GO:0002094//polyprenyltransferase activity;GO:0003674//molecular_function;GO:0003824//catalytic activity;GO:0004659//prenyltransferase activity;GO:0005515//protein binding;GO:0005524//ATP binding;GO:0008834//di-trans,poly-cis-decaprenylcistransferase activity;GO:0016740//transferase activity;GO:0016765//transferase activity, transferring alkyl or aryl (other than methyl) groups	GO:0006066//alcohol metabolic process;GO:0006464//cellular protein modification process;GO:0006486//protein glycosylation;GO:0006629//lipid metabolic process;GO:0006720//isoprenoid metabolic process;GO:0006807//nitrogen compound metabolic process;GO:0006996//organelle organization;GO:0008150//biological_process;GO:0008152//metabolic process;GO:0008299//isoprenoid biosynthetic process;GO:0008610//…
mikado.CM035879.1G2490	CDC6B	1.4967	0.97	0.3567	-0.625696	0.0786977	0.194703	-2.0691	4.93167e-06	2.19959e-05	-1.44341	0.0140605	0.0565315	--	XP_022986848.1 cell division control protein 6 homolog B-like [Cucurbita maxima]	-	GO:0000922//spindle pole;GO:0005575//cellular_component;GO:0005622//intracellular anatomical structure;GO:0005634//nucleus;GO:0005654//nucleoplasm;GO:0005737//cytoplasm;GO:0005819//spindle;GO:0005829//cytosol;GO:0005856//cytoskeleton;GO:0015630//microtubule cytoskeleton;GO:0031974//membrane-enclosed lumen;GO:0031981//nuclear lumen;GO:0043226//organelle;GO:0043227//membrane-bounded organelle;GO:00…	GO:0000166//nucleotide binding;GO:0003674//molecular_function;GO:0003682//chromatin binding;GO:0005488//binding;GO:0005515//protein binding;GO:0005524//ATP binding;GO:0016887//ATP hydrolysis activity;GO:0017076//purine nucleotide binding;GO:0019899//enzyme binding;GO:0019900//kinase binding;GO:0030554//adenyl nucleotide binding;GO:0032553//ribonucleotide binding;GO:0032555//purine ribonucleotide …	GO:0000075//cell cycle checkpoint signaling;GO:0000076//DNA replication checkpoint signaling;GO:0000079//regulation of cyclin-dependent protein serine/threonine kinase activity;GO:0000082//G1/S transition of mitotic cell cycle;GO:0000083//regulation of transcription involved in G1/S transition of mitotic cell cycle;GO:0000278//mitotic cell cycle;GO:0001932//regulation of protein phosphorylation;G…
mikado.CM035879.1G2491	--	3.73	11.23	5.9533	1.59011	3.59001e-06	2.64274e-05	0.674522	0.126789	0.242767	-0.915588	0.00349968	0.0171746	--	-	-	-	-	-
mikado.CM035879.1G2495	--	96.3167	16.4233	17.3667	-2.55204	5.03222e-56	3.87185e-54	-2.47146	5.71764e-58	1.35847e-56	0.0805739	0.686166	0.88167	--	KAG7010512.1 hypothetical protein SDJN02_27306, partial [Cucurbita argyrosperma subsp. argyrosperma] [Cucurbita argyrosperma]	-	-	-	-
mikado.CM035879.1G25	--	460.837	155.33	143.67	-1.56892	5.25586e-151	1.36885e-148	-1.6815	5.03065e-202	4.13437e-200	-0.112578	0.31808	0.592946	--	XP_038878912.1 uncharacterized protein LOC120071001 [Benincasa hispida]	-	GO:0009523//photosystem II;GO:0016020//membrane	-	GO:0015979//photosynthesis
mikado.CM035879.1G2502	Acot13	33.3633	59.7867	73.8633	0.84156	2.87906e-10	3.45153e-09	1.14659	6.3939e-22	7.0853e-21	0.305035	0.000272675	0.00172425	--	XP_038901890.1 uncharacterized protein LOC120088569 [Benincasa hispida]	-	-	-	GO:0010124//phenylacetate catabolic process
mikado.CM035879.1G2504	PHS2	27.6333	77.5667	75.9033	1.48903	1.06333e-134	2.27809e-132	1.45775	1.68017e-162	1.13212e-160	-0.0312736	0.941546	0.980844	--	XP_038901389.1 alpha-glucan phosphorylase, H isozyme [Benincasa hispida]	ko01100//Metabolic pathways;ko01110//Biosynthesis of secondary metabolites;ko00500//Starch and sucrose metabolism	GO:0005575//cellular_component;GO:0005622//intracellular anatomical structure;GO:0005737//cytoplasm;GO:0005829//cytosol;GO:0009507//chloroplast;GO:0009536//plastid;GO:0043226//organelle;GO:0043227//membrane-bounded organelle;GO:0043229//intracellular organelle;GO:0043231//intracellular membrane-bounded organelle	GO:0003674//molecular_function;GO:0003824//catalytic activity;GO:0004645//1,4-alpha-oligoglucan phosphorylase activity;GO:0005488//binding;GO:0008184//glycogen phosphorylase activity;GO:0016740//transferase activity;GO:0016757//glycosyltransferase activity;GO:0016758//hexosyltransferase activity;GO:0019842//vitamin binding;GO:0030170//pyridoxal phosphate binding;GO:0036094//small molecule binding…	GO:0000272//polysaccharide catabolic process;GO:0001101//response to acid chemical;GO:0005975//carbohydrate metabolic process;GO:0005976//polysaccharide metabolic process;GO:0005977//glycogen metabolic process;GO:0005980//glycogen catabolic process;GO:0006073//cellular glucan metabolic process;GO:0006091//generation of precursor metabolites and energy;GO:0006112//energy reserve metabolic process;…
mikado.CM035879.1G251	TPS10	0.27	0.2133	1.1933	-0.33985	0.609367	0.80775	2.14397	3.65371e-05	0.000147907	2.48382	1.41952e-05	0.000112161	--	XP_008461028.1 PREDICTED: terpene synthase 10-like [Cucumis melo]	-	GO:0008023//transcription elongation factor complex	GO:0000287//magnesium ion binding;GO:0010333//terpene synthase activity;GO:0016829//lyase activity	GO:0006355//regulation of transcription, DNA-templated;GO:0006368//transcription elongation from RNA polymerase II promoter;GO:0007165//signal transduction
mikado.CM035879.1G2517	DURF2	79.1567	81.5267	163.937	0.0425612	0.440984	0.668399	1.05036	5.83292e-98	2.25629e-96	1.00779	4.43992e-85	4.28289e-83	--	XP_004143127.2 E3 ubiquitin-protein ligase RDUF1, partial [Cucumis sativus]	-	GO:0000109//nucleotide-excision repair complex;GO:0005680//anaphase-promoting complex	GO:0008270//zinc ion binding;GO:0016151//nickel cation binding;GO:0046872//metal ion binding;GO:0061630//ubiquitin protein ligase activity;GO:0097602//cullin family protein binding	GO:0006289//nucleotide-excision repair;GO:0031145//anaphase-promoting complex-dependent catabolic process;GO:0051604//protein maturation
mikado.CM035879.1G2532	BSK5	53.7833	22.6067	22.6833	-1.25041	8.13255e-67	7.6268e-65	-1.24553	1.54564e-75	4.65661e-74	0.00488438	0.708348	0.897114	--	XP_022148437.1 probable serine/threonine-protein kinase BSK3 [Momordica charantia]	-	GO:0005575//cellular_component;GO:0005886//plasma membrane;GO:0005911//cell-cell junction;GO:0009506//plasmodesma;GO:0016020//membrane;GO:0030054//cell junction;GO:0055044//symplast;GO:0071944//cell periphery	GO:0000166//nucleotide binding;GO:0003674//molecular_function;GO:0003824//catalytic activity;GO:0004672//protein kinase activity;GO:0004674//protein serine/threonine kinase activity;GO:0004675//transmembrane receptor protein serine/threonine kinase activity;GO:0004888//transmembrane signaling receptor activity;GO:0005488//binding;GO:0005524//ATP binding;GO:0016301//kinase activity;GO:0016740//tra…	GO:0001101//response to acid chemical;GO:0006464//cellular protein modification process;GO:0006468//protein phosphorylation;GO:0006793//phosphorus metabolic process;GO:0006796//phosphate-containing compound metabolic process;GO:0006807//nitrogen compound metabolic process;GO:0006950//response to stress;GO:0006970//response to osmotic stress;GO:0007154//cell communication;GO:0007165//signal transd…
mikado.CM035879.1G2533	--	10.0667	6.9133	4.5333	-0.542133	2.19925e-09	2.46086e-08	-1.15094	2.01846e-31	2.96222e-30	-0.608809	4.94999e-06	4.15559e-05	--	XP_022148388.1 uncharacterized protein LOC111017053 [Momordica charantia]	-	-	-	-
mikado.CM035879.1G2535	PTAC16	350.197	151.98	109.673	-1.20428	1.06336e-204	4.4791e-202	-1.67495	0	0	-0.470669	4.47665e-20	1.06215e-18	--	XP_022148339.1 protein plastid transcriptionally active 16, chloroplastic [Momordica charantia]	-	GO:0000229//cytoplasmic chromosome;GO:0005575//cellular_component;GO:0005622//intracellular anatomical structure;GO:0005694//chromosome;GO:0005737//cytoplasm;GO:0009295//nucleoid;GO:0009507//chloroplast;GO:0009508//plastid chromosome;GO:0009526//plastid envelope;GO:0009532//plastid stroma;GO:0009534//chloroplast thylakoid;GO:0009535//chloroplast thylakoid membrane;GO:0009536//plastid;GO:0009570//…	GO:0003824//catalytic activity;GO:0016757//glycosyltransferase activity	GO:0005975//carbohydrate metabolic process;GO:0007623//circadian rhythm;GO:0008150//biological_process;GO:0048511//rhythmic process
mikado.CM035879.1G2541	SCL14	31.92	38.9567	72.11	0.28741	0.00725474	0.0267818	1.17574	3.08329e-73	8.91415e-72	0.888329	2.09332e-50	1.15707e-48	GRAS	XP_022148422.1 scarecrow-like protein 14 [Momordica charantia]	-	-	-	-
mikado.CM035879.1G2551	TRM32	4.03	5.2833	13.6333	0.390669	0.0349614	0.101172	1.75829	7.23515e-51	1.52657e-49	1.36762	3.08692e-34	1.20318e-32	--	XP_022148387.1 uncharacterized protein LOC111017051 [Momordica charantia]	-	-	-	-
mikado.CM035879.1G2552	PLL4	15.7	14.7067	62.6967	-0.0942943	0.052996	0.142108	1.99762	9.00261e-198	7.25593e-196	2.09192	2.08776e-185	5.43339e-183	--	XP_038900354.1 probable protein phosphatase 2C 4 [Benincasa hispida]	-	-	GO:0016791//phosphatase activity	-
mikado.CM035879.1G2553	--	0.59	0.1467	0.0567	-2.00817	0.0502536	0.136355	-3.38014	0.010888	0.029053	-1.37197	0.47559	0.743995	--	KAG5563042.1 hypothetical protein RHGRI_005701 [Rhododendron griersonianum]	-	-	-	-
mikado.CM035879.1G2557	XBAT31	15.8967	33.4033	37.8167	1.07127	3.45416e-29	1.25135e-27	1.2503	3.77988e-51	8.01577e-50	0.17903	0.00608622	0.027763	--	XP_022148468.1 putative E3 ubiquitin-protein ligase XBAT31 [Momordica charantia]	-	-	GO:0003674//molecular_function;GO:0003824//catalytic activity;GO:0005488//binding;GO:0005515//protein binding;GO:0016740//transferase activity;GO:0043167//ion binding;GO:0043169//cation binding;GO:0046353//aminoglycoside 3-N-acetyltransferase activity;GO:0046872//metal ion binding	GO:0006464//cellular protein modification process;GO:0006807//nitrogen compound metabolic process;GO:0008150//biological_process;GO:0008152//metabolic process;GO:0009987//cellular process;GO:0016567//protein ubiquitination;GO:0019538//protein metabolic process;GO:0032446//protein modification by small protein conjugation;GO:0036211//protein modification process;GO:0043170//macromolecule metabolic…
mikado.CM035879.1G2559	PUB13	20.0267	35.1833	47.4633	0.81297	6.23012e-17	1.24562e-15	1.24489	1.70807e-63	4.38672e-62	0.431921	3.92978e-10	5.00926e-09	--	XP_022148428.1 U-box domain-containing protein 13-like [Momordica charantia]	-	GO:0000109//nucleotide-excision repair complex	GO:0004842//ubiquitin-protein transferase activity;GO:0005515//protein binding;GO:0008270//zinc ion binding	GO:0006289//nucleotide-excision repair;GO:0016567//protein ubiquitination
mikado.CM035879.1G2569	MtrDRAFT_AC149210g4v1	71.3767	35.5867	29.3233	-1.00412	2.84571e-24	8.32999e-23	-1.2834	1.13634e-35	1.83527e-34	-0.279288	0.0798063	0.230506	--	XP_022986957.1 histone H2A [Cucurbita maxima]	-	-	GO:0003677//DNA binding;GO:0005096//GTPase activator activity	-
mikado.CM035879.1G257	TPS10	0.1333	0	0.1667	-7.05889	0.00502497	0.0194155	0.321928	0.805296	0.886041	7.38082	0.00182637	0.00969406	--	KAA0068025.1 Cysteine-rich RLK (receptor-like protein kinase) 8 [Cucumis melo var. makuwa] [Cucumis melo]	ko01100//Metabolic pathways;ko01110//Biosynthesis of secondary metabolites;ko00520//Amino sugar and nucleotide sugar metabolism;ko00040//Pentose and glucuronate interconversions;ko00052//Galactose metabolism;ko00053//Ascorbate and aldarate metabolism	-	GO:0000287//magnesium ion binding;GO:0010333//terpene synthase activity;GO:0016829//lyase activity	GO:0015074//DNA integration
mikado.CM035879.1G2571	CYP714C2	1.5167	2.6333	1.1567	0.795986	0.0156603	0.0515687	-0.390931	0.183574	0.327927	-1.18692	0.000257387	0.00163738	--	KAA8543914.1 hypothetical protein F0562_021909 [Nyssa sinensis]	-	-	GO:0005506//iron ion binding;GO:0016705//oxidoreductase activity, acting on paired donors, with incorporation or reduction of molecular oxygen;GO:0020037//heme binding	-
mikado.CM035879.1G2578	ZAT18	2.1067	1.59	16.07	-0.405935	0.455982	0.682888	2.93134	6.80058e-18	6.43744e-17	3.33727	1.309e-18	2.86125e-17	C2H2	XP_038902055.1 zinc finger protein ZAT11-like [Benincasa hispida]	-	GO:0005575//cellular_component;GO:0005622//intracellular anatomical structure;GO:0005634//nucleus;GO:0043226//organelle;GO:0043227//membrane-bounded organelle;GO:0043229//intracellular organelle;GO:0043231//intracellular membrane-bounded organelle	GO:0003674//molecular_function;GO:0003676//nucleic acid binding;GO:0003700//DNA-binding transcription factor activity;GO:0005488//binding;GO:0043167//ion binding;GO:0043169//cation binding;GO:0046872//metal ion binding;GO:0097159//organic cyclic compound binding;GO:0140110//transcription regulator activity;GO:1901363//heterocyclic compound binding	GO:0006139//nucleobase-containing compound metabolic process;GO:0006351//transcription, DNA-templated;GO:0006355//regulation of transcription, DNA-templated;GO:0006725//cellular aromatic compound metabolic process;GO:0006807//nitrogen compound metabolic process;GO:0008150//biological_process;GO:0008152//metabolic process;GO:0009058//biosynthetic process;GO:0009059//macromolecule biosynthetic proc…
mikado.CM035879.1G2580	MYB48	29.04	58.2733	57.6567	1.00479	4.25877e-21	1.07451e-19	0.989446	1.1394e-22	1.29643e-21	-0.0153484	0.919572	0.969775	MYB	XP_022986918.1 transcription factor MYB59-like [Cucurbita maxima]	-	GO:0005575//cellular_component;GO:0005622//intracellular anatomical structure;GO:0005634//nucleus;GO:0043226//organelle;GO:0043227//membrane-bounded organelle;GO:0043229//intracellular organelle;GO:0043231//intracellular membrane-bounded organelle	GO:0000981//DNA-binding transcription factor activity, RNA polymerase II-specific;GO:0001067//transcription regulatory region nucleic acid binding;GO:0003674//molecular_function;GO:0003676//nucleic acid binding;GO:0003677//DNA binding;GO:0003700//DNA-binding transcription factor activity;GO:0005488//binding;GO:0043565//sequence-specific DNA binding;GO:0097159//organic cyclic compound binding;GO:0…	GO:0001101//response to acid chemical;GO:0006139//nucleobase-containing compound metabolic process;GO:0006351//transcription, DNA-templated;GO:0006355//regulation of transcription, DNA-templated;GO:0006357//regulation of transcription by RNA polymerase II;GO:0006725//cellular aromatic compound metabolic process;GO:0006807//nitrogen compound metabolic process;GO:0008150//biological_process;GO:0008…
mikado.CM035879.1G2583	ATL2	0	0.1767	0.7	7.46489	0.263396	0.479006	9.45121	0.001404	0.00449861	1.98633	0.0940187	0.260417	--	XP_031743630.1 RING-H2 finger protein ATL52-like [Cucumis sativus]	-	GO:0000109//nucleotide-excision repair complex;GO:0005575//cellular_component;GO:0005680//anaphase-promoting complex;GO:0016020//membrane;GO:0016021//integral component of membrane;GO:0031224//intrinsic component of membrane	GO:0003674//molecular_function;GO:0003723//RNA binding;GO:0003824//catalytic activity;GO:0004842//ubiquitin-protein transferase activity;GO:0005375//copper ion transmembrane transporter activity;GO:0005488//binding;GO:0008270//zinc ion binding;GO:0016740//transferase activity;GO:0019787//ubiquitin-like protein transferase activity;GO:0043167//ion binding;GO:0043169//cation binding;GO:0046872//met…	GO:0006289//nucleotide-excision repair;GO:0006464//cellular protein modification process;GO:0006508//proteolysis;GO:0006511//ubiquitin-dependent protein catabolic process;GO:0006807//nitrogen compound metabolic process;GO:0008150//biological_process;GO:0008152//metabolic process;GO:0009056//catabolic process;GO:0009057//macromolecule catabolic process;GO:0009987//cellular process;GO:0010498//prot…
mikado.CM035879.1G2589	--	8.71	1.5267	0.9667	-2.51229	1.82747e-33	7.5947e-32	-3.17158	1.00778e-52	2.1966e-51	-0.659295	0.0757169	0.221279	--	XP_024031030.1 uncharacterized protein LOC21394043 [Morus notabilis]	-	GO:0039679//viral occlusion body	-	-
mikado.CM035879.1G2591	EXO70H1	11.7767	17.16	42.0333	0.543118	2.74584e-05	0.000174392	1.8356	1.74348e-107	7.36966e-106	1.29248	2.26031e-58	1.44799e-56	--	XP_022148314.1 exocyst complex component EXO70H1 [Momordica charantia]	-	GO:0000145//exocyst	-	GO:0006887//exocytosis
mikado.CM035879.1G2592	KCS12	73.5	45.5833	25.76	-0.689238	4.61669e-35	2.03069e-33	-1.51261	7.91636e-147	4.67999e-145	-0.823374	3.31871e-25	9.6863e-24	--	XP_023007387.1 3-ketoacyl-CoA synthase 12-like [Cucurbita maxima]	ko01100//Metabolic pathways;ko01110//Biosynthesis of secondary metabolites;ko04626//Plant-pathogen interaction;ko00062//Fatty acid elongation	GO:0005575//cellular_component;GO:0005622//intracellular anatomical structure;GO:0005737//cytoplasm;GO:0005783//endoplasmic reticulum;GO:0012505//endomembrane system;GO:0016020//membrane;GO:0043226//organelle;GO:0043227//membrane-bounded organelle;GO:0043229//intracellular organelle;GO:0043231//intracellular membrane-bounded organelle	GO:0003674//molecular_function;GO:0003824//catalytic activity;GO:0004315//3-oxoacyl-[acyl-carrier-protein] synthase activity;GO:0016740//transferase activity;GO:0016746//acyltransferase activity;GO:0016747//acyltransferase activity, transferring groups other than amino-acyl groups;GO:0102336//3-oxo-arachidoyl-CoA synthase activity;GO:0102337//3-oxo-cerotoyl-CoA synthase activity;GO:0102338//3-oxo…	GO:0006082//organic acid metabolic process;GO:0006629//lipid metabolic process;GO:0006631//fatty acid metabolic process;GO:0006633//fatty acid biosynthetic process;GO:0008150//biological_process;GO:0008152//metabolic process;GO:0008610//lipid biosynthetic process;GO:0009058//biosynthetic process;GO:0009987//cellular process;GO:0016053//organic acid biosynthetic process;GO:0019752//carboxylic acid…
mikado.CM035879.1G2598	--	2.25	2.0867	0.77	-0.108725	0.677221	0.849009	-1.54699	0.00769481	0.0212585	-1.43827	0.0289289	0.103772	--	XP_022946966.1 uncharacterized protein LOC111450987 [Cucurbita moschata]	-	-	-	GO:0006488//dolichol-linked oligosaccharide biosynthetic process
mikado.CM035879.1G261	TPS10	0.78	0.0767	0.26	-3.3468	2.19368e-05	0.000141898	-1.58496	0.0051132	0.014636	1.76184	0.115015	0.300773	--	XP_022928103.1 terpene synthase 10-like [Cucurbita moschata]	-	-	GO:0000287//magnesium ion binding;GO:0010333//terpene synthase activity;GO:0016829//lyase activity	-
mikado.CM035879.1G2619	DOF5.3	6.8933	2.5533	2.86	-1.43282	5.37506e-08	5.11413e-07	-1.26919	6.92772e-07	3.35686e-06	0.163633	0.601037	0.837105	Dof	XP_022146097.1 dof zinc finger protein DOF3.2-like [Momordica charantia]	-	GO:0005575//cellular_component;GO:0005622//intracellular anatomical structure;GO:0005634//nucleus;GO:0005730//nucleolus;GO:0031974//membrane-enclosed lumen;GO:0031981//nuclear lumen;GO:0043226//organelle;GO:0043227//membrane-bounded organelle;GO:0043228//non-membrane-bounded organelle;GO:0043229//intracellular organelle;GO:0043231//intracellular membrane-bounded organelle;GO:0043232//intracellula…	GO:0003674//molecular_function;GO:0003676//nucleic acid binding;GO:0003677//DNA binding;GO:0003700//DNA-binding transcription factor activity;GO:0005488//binding;GO:0043167//ion binding;GO:0043169//cation binding;GO:0046872//metal ion binding;GO:0097159//organic cyclic compound binding;GO:0140110//transcription regulator activity;GO:1901363//heterocyclic compound binding	GO:0006139//nucleobase-containing compound metabolic process;GO:0006351//transcription, DNA-templated;GO:0006355//regulation of transcription, DNA-templated;GO:0006725//cellular aromatic compound metabolic process;GO:0006807//nitrogen compound metabolic process;GO:0008150//biological_process;GO:0008152//metabolic process;GO:0009058//biosynthetic process;GO:0009059//macromolecule biosynthetic proc…
mikado.CM035879.1G2622	LBD11	14.67	9.2667	19.05	-0.662746	2.11039e-05	0.000136867	0.376922	0.0470896	0.105889	1.03967	1.4716e-10	1.95255e-09	LBD	XP_038902542.1 LOB domain-containing protein 1 [Benincasa hispida]	-	GO:0000776//kinetochore;GO:0005840//ribosome	GO:0003735//structural constituent of ribosome	GO:0006412//translation;GO:0051382//kinetochore assembly
mikado.CM035879.1G2633	MLO6	28.7767	35.0067	83.0533	0.28273	0.00746925	0.0274778	1.52914	2.90502e-156	1.87674e-154	1.24641	1.48703e-99	1.68873e-97	--	XP_022140271.1 MLO-like protein 6 [Momordica charantia]	-	GO:0016021//integral component of membrane	-	GO:0006952//defense response
mikado.CM035879.1G2640	--	33.07	16.2133	14.3333	-1.02834	1.77203e-17	3.66073e-16	-1.20615	5.12721e-23	5.91979e-22	-0.177807	0.343435	0.622714	--	XP_022996303.1 uncharacterized protein LOC111491571 [Cucurbita maxima]	-	-	-	-
mikado.CM035879.1G2659	--	1.49	0.9133	0.3067	-0.706099	0.11114	0.255674	-2.28057	0.000132201	0.000499361	-1.57447	0.0334115	0.116405	--	XP_022140356.1 uncharacterized protein LOC111011051 [Momordica charantia]	-	-	-	-
mikado.CM035879.1G2662	--	2.4067	1.2567	0.5533	-0.937434	0.0569959	0.150495	-2.12082	0.000731551	0.00246864	-1.18338	0.142148	0.349791	--	XP_011656995.1 proline-rich receptor-like protein kinase PERK9 [Cucumis sativus]	-	-	-	-
mikado.CM035879.1G2665	At2g28370	2.5567	4.59	6.2767	0.84423	0.0174013	0.0563757	1.29573	4.32099e-05	0.000173379	0.451504	0.0656091	0.19792	--	XP_022140364.1 CASP-like protein 5A2 [Momordica charantia]	-	-	-	-
mikado.CM035879.1G2667	UXT1	7.06	4.07	2.2533	-0.794639	2.47907e-05	0.000158829	-1.64761	2.824e-13	2.13533e-12	-0.852968	0.00316507	0.0157648	--	XP_038902920.1 UDP-xylose transporter 1 [Benincasa hispida]	-	GO:0000139//Golgi membrane;GO:0005575//cellular_component;GO:0005622//intracellular anatomical structure;GO:0005737//cytoplasm;GO:0005783//endoplasmic reticulum;GO:0005789//endoplasmic reticulum membrane;GO:0005794//Golgi apparatus;GO:0012505//endomembrane system;GO:0016020//membrane;GO:0016021//integral component of membrane;GO:0031090//organelle membrane;GO:0031224//intrinsic component of membr…	GO:0003674//molecular_function;GO:0005215//transporter activity;GO:0005338//nucleotide-sugar transmembrane transporter activity;GO:0005464//UDP-xylose transmembrane transporter activity;GO:0008509//anion transmembrane transporter activity;GO:0008514//organic anion transmembrane transporter activity;GO:0015075//ion transmembrane transporter activity;GO:0015165//pyrimidine nucleotide-sugar transmem…	GO:0006810//transport;GO:0006811//ion transport;GO:0006820//anion transport;GO:0008150//biological_process;GO:0008643//carbohydrate transport;GO:0015711//organic anion transport;GO:0015780//nucleotide-sugar transmembrane transport;GO:0015790//UDP-xylose transmembrane transport;GO:0015931//nucleobase-containing compound transport;GO:0034220//ion transmembrane transport;GO:0051179//localization;GO:…
mikado.CM035879.1G2669	LOG1	20.5967	8.1033	5.3	-1.34582	9.20452e-20	2.15599e-18	-1.95835	2.08052e-35	3.34511e-34	-0.612523	0.00880005	0.0379201	--	XP_038902690.1 cytokinin riboside 5'-monophosphate phosphoribohydrolase LOG1 [Benincasa hispida]	-	GO:0005575//cellular_component;GO:0005622//intracellular anatomical structure;GO:0005634//nucleus;GO:0005737//cytoplasm;GO:0005829//cytosol;GO:0043226//organelle;GO:0043227//membrane-bounded organelle;GO:0043229//intracellular organelle;GO:0043231//intracellular membrane-bounded organelle	GO:0003674//molecular_function;GO:0003824//catalytic activity;GO:0016787//hydrolase activity	GO:0006725//cellular aromatic compound metabolic process;GO:0006807//nitrogen compound metabolic process;GO:0008150//biological_process;GO:0008152//metabolic process;GO:0009058//biosynthetic process;GO:0009308//amine metabolic process;GO:0009690//cytokinin metabolic process;GO:0009691//cytokinin biosynthetic process;GO:0009987//cellular process;GO:0010817//regulation of hormone levels;GO:0034754/…
mikado.CM035879.1G2670	CNGC15C	7.0733	6.3233	19.5567	-0.161705	0.0666769	0.170352	1.4672	2.05711e-38	3.5125e-37	1.6289	6.05268e-58	3.84784e-56	--	XP_011657004.1 protein CNGC15b [Cucumis sativus]	ko04626//Plant-pathogen interaction	GO:0016020//membrane	GO:0005216//ion channel activity	GO:0006811//ion transport;GO:0055085//transmembrane transport
mikado.CM035879.1G2673	WAV3	32.4433	13.1633	12.1767	-1.3014	1.6402e-61	1.42526e-59	-1.4138	1.44059e-73	4.19882e-72	-0.112406	0.431219	0.707621	--	XP_022140779.1 uncharacterized protein LOC111011359 [Momordica charantia]	-	GO:0005575//cellular_component;GO:0005576//extracellular region;GO:0005680//anaphase-promoting complex	GO:0003674//molecular_function;GO:0004857//enzyme inhibitor activity;GO:0004866//endopeptidase inhibitor activity;GO:0004867//serine-type endopeptidase inhibitor activity;GO:0005488//binding;GO:0005509//calcium ion binding;GO:0008270//zinc ion binding;GO:0030234//enzyme regulator activity;GO:0030414//peptidase inhibitor activity;GO:0043167//ion binding;GO:0043169//cation binding;GO:0046872//metal…	GO:0006022//aminoglycan metabolic process;GO:0006082//organic acid metabolic process;GO:0006807//nitrogen compound metabolic process;GO:0008150//biological_process;GO:0008152//metabolic process;GO:0009892//negative regulation of metabolic process;GO:0009987//cellular process;GO:0010466//negative regulation of peptidase activity;GO:0010605//negative regulation of macromolecule metabolic process;GO…
mikado.CM035879.1G2676	PAL1	100.547	194.857	52.88	0.954548	1.27557e-69	1.25796e-67	-0.927071	6.68806e-108	2.8414e-106	-1.88162	4.97718e-280	2.26091e-277	--	XP_038900962.1 phenylalanine ammonia-lyase-like [Benincasa hispida]	ko01100//Metabolic pathways;ko01110//Biosynthesis of secondary metabolites;ko00940//Phenylpropanoid biosynthesis;ko00360//Phenylalanine metabolism	-	GO:0004397//histidine ammonia-lyase activity;GO:0016841//ammonia-lyase activity;GO:0050368//tyrosine 2,3-aminomutase activity	GO:0006548//histidine catabolic process;GO:0009058//biosynthetic process;GO:0009698//phenylpropanoid metabolic process
mikado.CM035879.1G2677	PAL17.1	3.8033	0.09	0.3433	-5.4012	8.53055e-19	1.89795e-17	-3.46958	3.51922e-20	3.64817e-19	1.93161	0.0334781	0.11659	--	XP_038900962.1 phenylalanine ammonia-lyase-like [Benincasa hispida]	ko01100//Metabolic pathways;ko01110//Biosynthesis of secondary metabolites;ko00940//Phenylpropanoid biosynthesis;ko00360//Phenylalanine metabolism	-	GO:0004397//histidine ammonia-lyase activity;GO:0016841//ammonia-lyase activity;GO:0050368//tyrosine 2,3-aminomutase activity	GO:0006548//histidine catabolic process;GO:0009058//biosynthetic process;GO:0009698//phenylpropanoid metabolic process
mikado.CM035879.1G2678	PAL1	2.3267	0.55	0.1467	-2.08076	1.62205e-10	2.00354e-09	-3.98765	5.62235e-18	5.3423e-17	-1.90689	0.00659903	0.0296849	--	XP_038900962.1 phenylalanine ammonia-lyase-like [Benincasa hispida]	ko01100//Metabolic pathways;ko01110//Biosynthesis of secondary metabolites;ko00940//Phenylpropanoid biosynthesis;ko00360//Phenylalanine metabolism	-	GO:0004397//histidine ammonia-lyase activity;GO:0016841//ammonia-lyase activity;GO:0050368//tyrosine 2,3-aminomutase activity	GO:0006548//histidine catabolic process;GO:0009058//biosynthetic process;GO:0009698//phenylpropanoid metabolic process
mikado.CM035879.1G2679	LYK3	6.4067	8.7933	13.0233	0.456836	0.0277333	0.0834012	1.02345	3.1328e-09	1.84335e-08	0.566617	6.66514e-05	0.000470933	--	XP_022957764.1 lysM domain receptor-like kinase 3 [Cucurbita moschata]	-	-	GO:0004672//protein kinase activity;GO:0005524//ATP binding	GO:0006468//protein phosphorylation
mikado.CM035879.1G2680	OTU9	4.76	3.7433	2.1867	-0.346638	0.0862547	0.20936	-1.12223	1.89434e-05	7.93059e-05	-0.77559	0.0172514	0.067366	--	XP_022140511.1 OTU domain-containing protein DDB_G0284757-like isoform X1 [Momordica charantia]	-	-	-	-
mikado.CM035879.1G2686	--	1.76	1.79	3.6533	0.0243842	0.900564	0.951403	1.05364	0.0190589	0.0479312	1.02925	0.0110586	0.0460507	--	TYK06187.1 50S ribosomal protein L18 [Cucumis melo var. makuwa] [Cucumis melo]	-	GO:0000315//organellar large ribosomal subunit;GO:0005575//cellular_component;GO:0005622//intracellular anatomical structure;GO:0005737//cytoplasm;GO:0005840//ribosome;GO:0022625//cytosolic large ribosomal subunit;GO:0032991//protein-containing complex;GO:0043226//organelle;GO:0043228//non-membrane-bounded organelle;GO:0043229//intracellular organelle;GO:0043232//intracellular non-membrane-bounde…	GO:0003674//molecular_function;GO:0003676//nucleic acid binding;GO:0003723//RNA binding;GO:0003735//structural constituent of ribosome;GO:0005198//structural molecule activity;GO:0005488//binding;GO:0019843//rRNA binding;GO:0097159//organic cyclic compound binding;GO:1901363//heterocyclic compound binding	GO:0006412//translation;GO:0006518//peptide metabolic process;GO:0006807//nitrogen compound metabolic process;GO:0008150//biological_process;GO:0008152//metabolic process;GO:0009058//biosynthetic process;GO:0009059//macromolecule biosynthetic process;GO:0009987//cellular process;GO:0010467//gene expression;GO:0019538//protein metabolic process;GO:0034641//cellular nitrogen compound metabolic proc…
mikado.CM035879.1G2690	XTH31	7.1367	2.8133	1.25	-1.34297	1.27496e-08	1.30985e-07	-2.51332	5.11586e-19	5.0578e-18	-1.17035	0.00378978	0.0184461	--	XP_022730530.1 xyloglucan endotransglucosylase/hydrolase protein 31-like [Durio zibethinus]	-	GO:0005618//cell wall;GO:0048046//apoplast	GO:0004553//hydrolase activity, hydrolyzing O-glycosyl compounds;GO:0016762//xyloglucan:xyloglucosyl transferase activity	GO:0005975//carbohydrate metabolic process;GO:0006073//cellular glucan metabolic process
mikado.CM035879.1G2692	--	13.23	8.5867	17.38	-0.623643	8.70392e-06	6.03543e-05	0.393615	0.0133328	0.0348961	1.01726	4.40233e-13	7.05502e-12	--	XP_008465402.1 PREDICTED: uncharacterized protein LOC103503032 [Cucumis melo]	-	-	-	-
mikado.CM035879.1G2696	SODCP.2	483.797	121.657	104.553	-1.99159	3.04914e-294	2.16506e-291	-2.21016	0	0	-0.218576	0.00291657	0.014658	--	XP_038902141.1 superoxide dismutase [Cu-Zn], chloroplastic [Benincasa hispida]	ko04146//Peroxisome	GO:0005575//cellular_component;GO:0005576//extracellular region;GO:0005615//extracellular space;GO:0005622//intracellular anatomical structure;GO:0005737//cytoplasm;GO:0009507//chloroplast;GO:0009532//plastid stroma;GO:0009536//plastid;GO:0009570//chloroplast stroma;GO:0009579//thylakoid;GO:0043226//organelle;GO:0043227//membrane-bounded organelle;GO:0043229//intracellular organelle;GO:0043231//i…	GO:0003674//molecular_function;GO:0003824//catalytic activity;GO:0004784//superoxide dismutase activity;GO:0005488//binding;GO:0005507//copper ion binding;GO:0008270//zinc ion binding;GO:0016209//antioxidant activity;GO:0016491//oxidoreductase activity;GO:0016721//oxidoreductase activity, acting on superoxide radicals as acceptor;GO:0043167//ion binding;GO:0043169//cation binding;GO:0046872//meta…	GO:0000302//response to reactive oxygen species;GO:0000303//response to superoxide;GO:0000305//response to oxygen radical;GO:0001101//response to acid chemical;GO:0006801//superoxide metabolic process;GO:0006950//response to stress;GO:0006970//response to osmotic stress;GO:0006979//response to oxidative stress;GO:0008150//biological_process;GO:0008152//metabolic process;GO:0009314//response to ra…
mikado.CM035879.1G2698	At1g07790	40.8133	22.8867	15.7633	-0.834533	2.3798e-13	3.69411e-12	-1.37247	5.98793e-28	7.96674e-27	-0.537935	0.00170876	0.00913775	--	XP_039041428.1 histone H2B-like [Hibiscus syriacus]	-	GO:0005669//transcription factor TFIID complex	GO:0003677//DNA binding	GO:0006352//DNA-templated transcription, initiation
mikado.CM035879.1G2702	KWL1	127.92	97.6667	432.273	-0.389304	2.02177e-07	1.79127e-06	1.7567	1.68448e-16	1.49569e-15	2.14601	1.52851e-43	7.38653e-42	--	XP_008462999.2 PREDICTED: kiwellin-like [Cucumis melo]	-	-	-	-
mikado.CM035879.1G2706	UGT86A2	7.3267	10.5667	19.6333	0.528291	0.0109975	0.0382681	1.42208	4.99401e-25	6.13928e-24	0.893785	3.68937e-12	5.56614e-11	--	XP_023512259.1 UDP-glycosyltransferase 86A2 [Cucurbita pepo subsp. pepo] [Cucurbita pepo]	-	GO:0005575//cellular_component;GO:0005622//intracellular anatomical structure;GO:0043226//organelle;GO:0043227//membrane-bounded organelle;GO:0043229//intracellular organelle;GO:0043231//intracellular membrane-bounded organelle	GO:0003674//molecular_function;GO:0003677//DNA binding;GO:0003824//catalytic activity;GO:0008194//UDP-glycosyltransferase activity;GO:0016740//transferase activity;GO:0016757//glycosyltransferase activity;GO:0016758//hexosyltransferase activity;GO:0035251//UDP-glucosyltransferase activity;GO:0046527//glucosyltransferase activity;GO:0080043//quercetin 3-O-glucosyltransferase activity;GO:0080044//q…	GO:0008150//biological_process;GO:0008152//metabolic process
mikado.CM035879.1G2707	HIPP03	26.3133	27.8067	56.9	0.0796368	0.93339	0.972538	1.11263	4.39802e-27	5.72679e-26	1.033	9.56763e-30	3.23461e-28	--	XP_022140724.1 heavy metal-associated isoprenylated plant protein 3-like [Momordica charantia]	-	GO:0005739//mitochondrion	GO:0003677//DNA binding;GO:0003700//DNA-binding transcription factor activity;GO:0005507//copper ion binding;GO:0016491//oxidoreductase activity;GO:0045340//mercury ion binding;GO:0046872//metal ion binding;GO:0047961//glycine N-acyltransferase activity	GO:0006355//regulation of transcription, DNA-templated;GO:0006825//copper ion transport;GO:0015694//mercury ion transport
mikado.CM035879.1G2711	IRX7	16.13	8.7067	7.0367	-0.889554	3.24522e-16	6.18483e-15	-1.19678	9.82021e-30	1.37286e-28	-0.307228	0.062279	0.189857	--	XP_038902908.1 probable glucuronoxylan glucuronosyltransferase IRX7 [Benincasa hispida]	-	-	-	-
mikado.CM035879.1G2713	RZPF34	13.0067	2.9767	4.1	-2.12748	1.70281e-31	6.61221e-30	-1.66556	4.60371e-25	5.66781e-24	0.461926	0.0578278	0.179764	--	XP_022140415.1 E3 ubiquitin-protein ligase RZFP34 [Momordica charantia]	ko04120//Ubiquitin mediated proteolysis	-	GO:0008270//zinc ion binding	-
mikado.CM035879.1G2720	SCPL51	2.4667	0.6267	0.5433	-1.97679	2.38999e-08	2.3806e-07	-2.18265	1.60041e-09	9.5948e-09	-0.205861	0.748638	0.917002	--	XP_022140631.1 serine carboxypeptidase-like 51 [Momordica charantia]	-	GO:0005575//cellular_component;GO:0005576//extracellular region	GO:0003674//molecular_function;GO:0003824//catalytic activity;GO:0004180//carboxypeptidase activity;GO:0004185//serine-type carboxypeptidase activity;GO:0008233//peptidase activity;GO:0008236//serine-type peptidase activity;GO:0008238//exopeptidase activity;GO:0016787//hydrolase activity;GO:0017171//serine hydrolase activity;GO:0070008//serine-type exopeptidase activity;GO:0070205//2-succinyl-6-h…	GO:0006508//proteolysis;GO:0006807//nitrogen compound metabolic process;GO:0008150//biological_process;GO:0008152//metabolic process;GO:0009056//catabolic process;GO:0009057//macromolecule catabolic process;GO:0009234//menaquinone biosynthetic process;GO:0009987//cellular process;GO:0019538//protein metabolic process;GO:0030163//protein catabolic process;GO:0043170//macromolecule metabolic proces…
mikado.CM035879.1G2721	Prcp	8.13	3.7033	5.1967	-1.13443	9.37835e-12	1.28911e-10	-0.645669	5.74688e-06	2.54103e-05	0.488762	0.011874	0.0488893	--	XP_022944256.1 lysosomal Pro-X carboxypeptidase-like [Cucurbita moschata]	-	-	GO:0008236//serine-type peptidase activity	GO:0006508//proteolysis
mikado.CM035879.1G2724	--	0.5933	0.7933	0.34	0.419084	0.442051	0.669241	-0.803308	0.0573054	0.124965	-1.22239	0.0065025	0.0293617	--	TYJ05918.1 hypothetical protein E1A91_A12G197100v1 [Gossypium mustelinum]	-	-	GO:0005524//ATP binding	GO:0007059//chromosome segregation;GO:0030261//chromosome condensation
mikado.CM035879.1G2733	CSLA2	74.42	37.2667	31.74	-0.997805	1.31316e-74	1.40667e-72	-1.22939	2.60333e-131	1.36232e-129	-0.231584	0.00234602	0.0121227	--	XP_004145779.1 glucomannan 4-beta-mannosyltransferase 2 [Cucumis sativus]	-	-	GO:0008375//acetylglucosaminyltransferase activity;GO:0016757//glycosyltransferase activity	GO:0042710//biofilm formation
mikado.CM035879.1G2734	ROS1	0.3633	0.8333	0.87	1.1976	0.000182618	0.000995216	1.25972	5.19763e-05	0.000206505	0.0621217	0.710255	0.898118	--	XP_008458622.1 PREDICTED: protein ROS1-like isoform X1 [Cucumis melo]	-	-	GO:0003906//DNA-(apurinic or apyrimidinic site) endonuclease activity;GO:0004844//uracil DNA N-glycosylase activity	GO:0006260//DNA replication;GO:0006281//DNA repair;GO:0006284//base-excision repair;GO:0006310//DNA recombination
mikado.CM035879.1G2747	--	95.39	70.55	152.257	-0.435192	8.85167e-14	1.41558e-12	0.674595	3.17566e-29	4.35693e-28	1.10979	4.96491e-73	4.0537e-71	--	XP_023513044.1 uncharacterized protein LOC111777605 [Cucurbita pepo subsp. pepo] [Cucurbita pepo]	-	-	-	-
mikado.CM035879.1G2751	--	0.0333	0.2233	1.0367	2.74416	0.206642	0.40459	4.95884	0.00101723	0.00334573	2.21468	0.0199582	0.0760697	--	-	-	-	-	-
mikado.CM035879.1G2752	ADT3	117.08	200.533	83.5467	0.776347	2.67001e-21	6.85485e-20	-0.48684	1.19403e-34	1.89909e-33	-1.26319	8.45508e-67	6.2683e-65	--	XP_038902122.1 arogenate dehydratase 3-like [Benincasa hispida]	ko01100//Metabolic pathways;ko01110//Biosynthesis of secondary metabolites;ko01230//Biosynthesis of amino acids;ko00400//Phenylalanine, tyrosine and tryptophan biosynthesis	GO:0005575//cellular_component;GO:0005622//intracellular anatomical structure;GO:0005737//cytoplasm;GO:0009507//chloroplast;GO:0009532//plastid stroma;GO:0009536//plastid;GO:0009570//chloroplast stroma;GO:0043226//organelle;GO:0043227//membrane-bounded organelle;GO:0043229//intracellular organelle;GO:0043231//intracellular membrane-bounded organelle	GO:0003674//molecular_function;GO:0003824//catalytic activity;GO:0004505//phenylalanine 4-monooxygenase activity;GO:0004664//prephenate dehydratase activity;GO:0016829//lyase activity;GO:0016835//carbon-oxygen lyase activity;GO:0016836//hydro-lyase activity;GO:0047769//arogenate dehydratase activity	GO:0006082//organic acid metabolic process;GO:0006520//cellular amino acid metabolic process;GO:0006558//L-phenylalanine metabolic process;GO:0006559//L-phenylalanine catabolic process;GO:0006725//cellular aromatic compound metabolic process;GO:0006807//nitrogen compound metabolic process;GO:0008150//biological_process;GO:0008152//metabolic process;GO:0008652//cellular amino acid biosynthetic pro…
mikado.CM035879.1G2753	At5g22580	78.22	41.3533	30.58	-0.919534	2.51262e-17	5.15211e-16	-1.35495	4.96799e-46	9.77454e-45	-0.435415	0.00273565	0.0138675	--	XP_022140579.1 stress-response A/B barrel domain-containing protein At5g22580 [Momordica charantia]	-	-	-	-
mikado.CM035879.1G2767	--	0.6333	3.4567	1.03	2.44834	2.33406e-12	3.36853e-11	0.701607	0.188966	0.335836	-1.74674	9.76599e-09	1.09512e-07	--	XP_022158830.1 uncharacterized protein LOC111025293 [Momordica charantia]	-	-	-	-
mikado.CM035879.1G2770	BIC1	61.8367	157.327	79.7033	1.34723	1.66486e-39	8.4785e-38	0.366178	0.00531052	0.0151403	-0.981051	1.04821e-25	3.12511e-24	--	XP_022153004.1 protein BIC2 [Momordica charantia]	-	-	-	-
mikado.CM035879.1G2771	TGA9	0.83	0.4233	0.3267	-0.971317	0.0833748	0.2039	-1.34529	0.0145303	0.0376879	-0.373975	0.627095	0.847779	bZIP	XP_011000921.1 PREDICTED: transcription factor TGA2-like isoform X2 [Populus euphratica]	ko04075//Plant hormone signal transduction	-	GO:0003677//DNA binding;GO:0003700//DNA-binding transcription factor activity;GO:0043565//sequence-specific DNA binding	GO:0006351//transcription, DNA-templated;GO:0006355//regulation of transcription, DNA-templated
mikado.CM035879.1G2777	--	1.08	0	0.0767	-10.0768	7.73714e-05	0.000452325	-3.81629	0.00246733	0.00753854	6.26053	0.616502	0.841584	--	XP_038900652.1 uncharacterized protein LOC120087813 [Benincasa hispida]	-	-	-	-
mikado.CM035879.1G2779	--	10.6667	24.1467	11.6833	1.17871	1.22751e-14	2.07948e-13	0.131343	0.764727	0.886041	-1.04737	8.57041e-14	1.45365e-12	--	XP_038902712.1 protein FANTASTIC FOUR 3-like [Benincasa hispida]	-	-	-	-
mikado.CM035879.1G2783	SAP3	176.9	230.24	711.84	0.380204	2.54429e-05	0.00016284	2.00862	1.44035e-279	1.73576e-277	1.62841	1.28764e-209	3.82981e-207	--	XP_022995166.1 zinc finger A20 and AN1 domain-containing stress-associated protein 3-like [Cucurbita maxima]	-	-	GO:0003677//DNA binding;GO:0008270//zinc ion binding	-
mikado.CM035879.1G2787	--	26.8167	33.4133	11.92	0.317294	0.0722992	0.182118	-1.16975	6.22289e-19	6.13141e-18	-1.48704	2.58783e-21	6.45252e-20	--	KAF3439429.1 hypothetical protein FNV43_RR17707 [Rhamnella rubrinervis]	-	-	-	-
mikado.CM035879.1G2791	NAC090	9.2667	7.44	79.1867	-0.316748	0.0515955	0.139224	3.09514	3.72229e-150	2.27014e-148	3.41188	6.09771e-153	1.1902e-150	NAC	XP_008449583.1 PREDICTED: NAC domain-containing protein 90 [Cucumis melo]	-	-	GO:0003677//DNA binding	GO:0006355//regulation of transcription, DNA-templated
mikado.CM035879.1G2794	At2g27310	4.81	4.6667	18.1567	-0.0436445	0.321095	0.547127	1.91639	1.33047e-93	4.86856e-92	1.96004	1.14954e-88	1.14423e-86	--	RVX06074.1 Retrovirus-related Pol polyprotein from transposon TNT 1-94 [Vitis vinifera]	ko01100//Metabolic pathways;ko01110//Biosynthesis of secondary metabolites;ko00520//Amino sugar and nucleotide sugar metabolism;ko00040//Pentose and glucuronate interconversions;ko00052//Galactose metabolism;ko00053//Ascorbate and aldarate metabolism	-	GO:0005515//protein binding;GO:0008320//protein transmembrane transporter activity	GO:0009306//protein secretion
mikado.CM035879.1G2795	--	5.8333	3.8867	1.0533	-0.585787	0.0626788	0.162294	-2.46936	2.52697e-07	1.27293e-06	-1.88357	0.00119305	0.00661061	--	KAG7035922.1 hypothetical protein SDJN02_02722, partial [Cucurbita argyrosperma subsp. argyrosperma] [Cucurbita argyrosperma]	-	-	-	-
mikado.CM035879.1G2797	--	3.17	1.4667	1.1	-1.11194	3.05313e-05	0.00019258	-1.52698	2.15759e-09	1.2837e-08	-0.415037	0.269946	0.535459	--	XP_022995046.1 uncharacterized protein LOC111490718 isoform X1 [Cucurbita maxima]	-	-	-	-
mikado.CM035879.1G2800	--	6.9	4.89	1.8967	-0.496762	0.0614277	0.159553	-1.86313	7.51136e-07	3.62844e-06	-1.36637	0.00220967	0.0115109	--	KAG7035922.1 hypothetical protein SDJN02_02722, partial [Cucurbita argyrosperma subsp. argyrosperma] [Cucurbita argyrosperma]	-	-	-	-
mikado.CM035879.1G2801	CAF1-9	303.903	525.663	1754.74	0.790527	6.40143e-42	3.52746e-40	2.52957	0	0	1.73904	0	0	--	KAF3958128.1 hypothetical protein CMV_016931 [Castanea mollissima]	ko03018//RNA degradation	-	-	-
mikado.CM035879.1G2811	BLH1	43.3933	63.2767	86.9033	0.5442	1.43889e-14	2.426e-13	1.00194	9.35417e-85	3.11797e-83	0.457738	1.53928e-20	3.71209e-19	TALE	XP_022985779.1 BEL1-like homeodomain protein 1 [Cucurbita maxima]	-	GO:0005575//cellular_component;GO:0005622//intracellular anatomical structure;GO:0005634//nucleus;GO:0043226//organelle;GO:0043227//membrane-bounded organelle;GO:0043229//intracellular organelle;GO:0043231//intracellular membrane-bounded organelle	GO:0003674//molecular_function;GO:0003676//nucleic acid binding;GO:0003677//DNA binding;GO:0005488//binding;GO:0043565//sequence-specific DNA binding;GO:0097159//organic cyclic compound binding;GO:1901363//heterocyclic compound binding	GO:0006139//nucleobase-containing compound metabolic process;GO:0006351//transcription, DNA-templated;GO:0006355//regulation of transcription, DNA-templated;GO:0006725//cellular aromatic compound metabolic process;GO:0006807//nitrogen compound metabolic process;GO:0008150//biological_process;GO:0008152//metabolic process;GO:0009058//biosynthetic process;GO:0009059//macromolecule biosynthetic proc…
mikado.CM035879.1G2813	PUB23	4.9667	1.7667	10.6967	-1.49125	1.59827e-10	1.97613e-09	1.10681	2.29505e-10	1.4662e-09	2.59806	1.41511e-37	6.09569e-36	--	KAG6570464.1 E3 ubiquitin-protein ligase PUB22, partial [Cucurbita argyrosperma subsp. sororia] [Cucurbita argyrosperma]	-	GO:0005575//cellular_component;GO:0005622//intracellular anatomical structure;GO:0005737//cytoplasm;GO:0005829//cytosol	GO:0003674//molecular_function;GO:0003824//catalytic activity;GO:0004842//ubiquitin-protein transferase activity;GO:0008270//zinc ion binding;GO:0016740//transferase activity;GO:0019787//ubiquitin-like protein transferase activity;GO:0140096//catalytic activity, acting on a protein	GO:0001101//response to acid chemical;GO:0006464//cellular protein modification process;GO:0006807//nitrogen compound metabolic process;GO:0006950//response to stress;GO:0006952//defense response;GO:0008150//biological_process;GO:0008152//metabolic process;GO:0009414//response to water deprivation;GO:0009415//response to water;GO:0009628//response to abiotic stimulus;GO:0009987//cellular process;…
mikado.CM035879.1G2814	At5g22090	14.83	34.2667	24.52	1.20829	3.70476e-30	1.37624e-28	0.72544	2.04074e-10	1.3086e-09	-0.482847	1.14926e-07	1.16815e-06	--	XP_022944670.1 protein FAF-like, chloroplastic [Cucurbita moschata]	-	GO:0005575//cellular_component;GO:0005622//intracellular anatomical structure;GO:0005737//cytoplasm;GO:0009507//chloroplast;GO:0009536//plastid;GO:0043226//organelle;GO:0043227//membrane-bounded organelle;GO:0043229//intracellular organelle;GO:0043231//intracellular membrane-bounded organelle	-	-
mikado.CM035879.1G2830	CYCB1-4	9.0167	4.9933	3.29	-0.852591	1.64877e-06	1.27729e-05	-1.45451	1.19462e-13	9.17978e-13	-0.601916	0.00700515	0.0312418	--	XP_023532734.1 G2/mitotic-specific cyclin S13-7-like [Cucurbita pepo subsp. pepo] [Cucurbita pepo]	-	GO:0005575//cellular_component;GO:0005622//intracellular anatomical structure;GO:0005634//nucleus;GO:0043226//organelle;GO:0043227//membrane-bounded organelle;GO:0043229//intracellular organelle;GO:0043231//intracellular membrane-bounded organelle	-	GO:0007049//cell cycle;GO:0008150//biological_process;GO:0009987//cellular process;GO:0051301//cell division
mikado.CM035879.1G2839	--	0.08	0	0.7233	-6.32193	0.6491	0.829311	3.17659	0.0369355	0.0856161	9.49852	0.00275595	0.0139466	--	XP_022985666.1 protein N-lysine methyltransferase METTL21A [Cucurbita maxima]	-	-	-	-
mikado.CM035879.1G2841	--	0.01	0.1567	0.4567	3.96963	0.0169914	0.0552926	5.51307	7.02608e-05	0.000275224	1.54344	0.0245483	0.090446	--	XP_022157020.1 uncharacterized protein LOC111023847 [Momordica charantia]	-	-	-	-
mikado.CM035879.1G2842	PYD2	13.7233	33.9767	36.6433	1.30791	2.17054e-42	1.21491e-40	1.41692	1.64211e-53	3.6458e-52	0.109006	0.0885417	0.249057	--	XP_022152993.1 dihydropyrimidinase [Momordica charantia]	ko01100//Metabolic pathways;ko00240//Pyrimidine metabolism;ko00410//beta-Alanine metabolism;ko00770//Pantothenate and CoA biosynthesis	GO:0005575//cellular_component;GO:0005622//intracellular anatomical structure;GO:0005737//cytoplasm	GO:0000034//adenine deaminase activity;GO:0003674//molecular_function;GO:0003824//catalytic activity;GO:0004151//dihydroorotase activity;GO:0004157//dihydropyrimidinase activity;GO:0005488//binding;GO:0008270//zinc ion binding;GO:0008448//N-acetylglucosamine-6-phosphate deacetylase activity;GO:0008798//beta-aspartyl-peptidase activity;GO:0008892//guanine deaminase activity;GO:0016787//hydrolase a…	GO:0006040//amino sugar metabolic process;GO:0006139//nucleobase-containing compound metabolic process;GO:0006147//guanine catabolic process;GO:0006168//adenine salvage;GO:0006206//pyrimidine nucleobase metabolic process;GO:0006208//pyrimidine nucleobase catabolic process;GO:0006508//proteolysis;GO:0006548//histidine catabolic process;GO:0006725//cellular aromatic compound metabolic process;GO:00…
mikado.CM035879.1G2855	PCMP-H23	0.1267	0.19	0.4367	0.584963	0.590594	0.79717	1.7855	0.0141163	0.0367281	1.20053	0.0649454	0.196345	--	XP_022153017.1 pentatricopeptide repeat-containing protein At4g14170-like [Momordica charantia]	-	-	-	GO:0042981//regulation of apoptotic process
mikado.CM035879.1G2860	--	0.0067	0.0333	0.4333	2.32193	0.381032	0.61182	6.02237	1.06278e-05	4.56392e-05	3.70044	2.8599e-05	0.000215086	--	KAA0054865.1 MuDRA-like transposase [Cucumis melo var. makuwa] [Cucumis melo]	-	-	GO:0003677//DNA binding;GO:0004803//transposase activity;GO:0005515//protein binding;GO:0008270//zinc ion binding	GO:0006313//transposition, DNA-mediated
mikado.CM035879.1G2863	At5g19370	59.4633	31.79	24.08	-0.903427	5.81942e-37	2.7185e-35	-1.30416	1.29241e-68	3.50221e-67	-0.400738	0.000145843	0.000972442	--	XP_038902730.1 rhodanese-like/PpiC domain-containing protein 12, chloroplastic [Benincasa hispida]	-	GO:0005575//cellular_component;GO:0005622//intracellular anatomical structure;GO:0005737//cytoplasm;GO:0009507//chloroplast;GO:0009536//plastid;GO:0043226//organelle;GO:0043227//membrane-bounded organelle;GO:0043229//intracellular organelle;GO:0043231//intracellular membrane-bounded organelle	GO:0003674//molecular_function;GO:0003755//peptidyl-prolyl cis-trans isomerase activity;GO:0003824//catalytic activity;GO:0016853//isomerase activity;GO:0016859//cis-trans isomerase activity;GO:0140096//catalytic activity, acting on a protein	GO:0000413//protein peptidyl-prolyl isomerization;GO:0001887//selenium compound metabolic process;GO:0006400//tRNA modification;GO:0006464//cellular protein modification process;GO:0006807//nitrogen compound metabolic process;GO:0008150//biological_process;GO:0008152//metabolic process;GO:0009228//thiamine biosynthetic process;GO:0009719//response to endogenous stimulus;GO:0009725//response to ho…
mikado.CM035879.1G2866	ABCG23	1.3533	0.5867	3.2833	-1.2059	0.00237824	0.0100278	1.27864	4.54307e-05	0.00018165	2.48455	5.56296e-13	8.86384e-12	--	XP_022153094.1 ABC transporter G family member 23 [Momordica charantia]	-	GO:0005575//cellular_component;GO:0005887//integral component of plasma membrane;GO:0009360//DNA polymerase III complex;GO:0009380//excinuclease repair complex;GO:0009898//cytoplasmic side of plasma membrane;GO:0016020//membrane;GO:0016021//integral component of membrane;GO:0043190//ATP-binding cassette (ABC) transporter complex;GO:0055051//ATP-binding cassette (ABC) transporter complex, integrat…	GO:0003674//molecular_function;GO:0003887//DNA-directed DNA polymerase activity;GO:0003924//GTPase activity;GO:0004127//cytidylate kinase activity;GO:0004252//serine-type endopeptidase activity;GO:0004385//guanylate kinase activity;GO:0005260//intracellularly ATP-gated chloride channel activity;GO:0005319//lipid transporter activity;GO:0005524//ATP binding;GO:0005525//GTP binding;GO:0009381//exci…	GO:0000910//cytokinesis;GO:0006139//nucleobase-containing compound metabolic process;GO:0006260//DNA replication;GO:0006289//nucleotide-excision repair;GO:0006412//translation;GO:0006508//proteolysis;GO:0006810//transport;GO:0006817//phosphate ion transport;GO:0006824//cobalt ion transport;GO:0006855//xenobiotic transmembrane transport;GO:0006869//lipid transport;GO:0007601//visual perception;GO:…
mikado.CM035879.1G2876	POL	0.1133	0.2233	0.0567	0.978626	0.118791	0.268871	-1	0.128076	0.244804	-1.97863	0.00311914	0.0155608	--	XP_021827212.1 uncharacterized protein LOC110767855 [Prunus avium]	-	-	GO:0003676//nucleic acid binding;GO:0003964//RNA-directed DNA polymerase activity;GO:0004523//RNA-DNA hybrid ribonuclease activity;GO:0005515//protein binding	GO:0000373//Group II intron splicing;GO:0015074//DNA integration;GO:0051301//cell division
mikado.CM035879.1G2879	--	3.1733	2.43	5.0467	-0.385043	0.30762	0.530717	0.669332	0.138967	0.261571	1.05437	0.00982742	0.0415938	--	XP_004140202.2 reactive oxygen species modulator 1 [Cucumis sativus]	-	GO:0005575//cellular_component;GO:0005622//intracellular anatomical structure;GO:0005737//cytoplasm;GO:0005739//mitochondrion;GO:0005740//mitochondrial envelope;GO:0005743//mitochondrial inner membrane;GO:0005744//TIM23 mitochondrial import inner membrane translocase complex;GO:0016020//membrane;GO:0016021//integral component of membrane;GO:0019866//organelle inner membrane;GO:0031090//organelle …	GO:0003674//molecular_function;GO:0042834//peptidoglycan binding	GO:0000302//response to reactive oxygen species;GO:0001906//cell killing;GO:0002376//immune system process;GO:0006605//protein targeting;GO:0006626//protein targeting to mitochondrion;GO:0006810//transport;GO:0006839//mitochondrial transport;GO:0006886//intracellular protein transport;GO:0006950//response to stress;GO:0006952//defense response;GO:0006955//immune response;GO:0006959//humoral immun…
mikado.CM035879.1G2883	GAST1	1.4833	0.21	0	-2.82038	0.0135531	0.0456928	-10.5346	0.000239443	0.000870468	-7.71425	0.378891	0.661926	--	KAH7560685.1 hypothetical protein JRO89_XS10G0070900 [Xanthoceras sorbifolium]	-	GO:0005741//mitochondrial outer membrane	-	GO:0006886//intracellular protein transport
mikado.CM035879.1G2884	CHLD	86.7267	60.42	41.3	-0.521449	1.02372e-27	3.50917e-26	-1.07033	2.67241e-120	1.26629e-118	-0.548884	6.83823e-18	1.45401e-16	--	XP_022153025.1 magnesium-chelatase subunit ChlD, chloroplastic [Momordica charantia]	ko01100//Metabolic pathways;ko01110//Biosynthesis of secondary metabolites;ko00860//Porphyrin metabolism	GO:0005575//cellular_component;GO:0005622//intracellular anatomical structure;GO:0005737//cytoplasm;GO:0009507//chloroplast;GO:0009532//plastid stroma;GO:0009534//chloroplast thylakoid;GO:0009536//plastid;GO:0009570//chloroplast stroma;GO:0009579//thylakoid;GO:0010007//magnesium chelatase complex;GO:0031976//plastid thylakoid;GO:0031984//organelle subcompartment;GO:0032991//protein-containing com…	GO:0000166//nucleotide binding;GO:0003674//molecular_function;GO:0003677//DNA binding;GO:0003824//catalytic activity;GO:0004176//ATP-dependent peptidase activity;GO:0004252//serine-type endopeptidase activity;GO:0005488//binding;GO:0005524//ATP binding;GO:0008134//transcription factor binding;GO:0016851//magnesium chelatase activity;GO:0016874//ligase activity;GO:0016887//ATP hydrolysis activity;…	GO:0006355//regulation of transcription, DNA-templated;GO:0006508//proteolysis;GO:0006725//cellular aromatic compound metabolic process;GO:0006778//porphyrin-containing compound metabolic process;GO:0006779//porphyrin-containing compound biosynthetic process;GO:0006807//nitrogen compound metabolic process;GO:0008150//biological_process;GO:0008152//metabolic process;GO:0009058//biosynthetic proces…
mikado.CM035879.1G2886	UBC20	6.3	3.06	2.36	-1.04182	2.71713e-05	0.000172745	-1.41656	1.03835e-07	5.42237e-07	-0.374745	0.313599	0.588299	--	XP_038900928.1 LOW QUALITY PROTEIN: ubiquitin-conjugating enzyme E2 20 [Benincasa hispida]	ko04120//Ubiquitin mediated proteolysis	GO:0005575//cellular_component;GO:0005622//intracellular anatomical structure;GO:0005634//nucleus;GO:0005737//cytoplasm;GO:0043226//organelle;GO:0043227//membrane-bounded organelle;GO:0043229//intracellular organelle;GO:0043231//intracellular membrane-bounded organelle	GO:0000166//nucleotide binding;GO:0003674//molecular_function;GO:0003824//catalytic activity;GO:0004842//ubiquitin-protein transferase activity;GO:0005488//binding;GO:0005515//protein binding;GO:0005524//ATP binding;GO:0016740//transferase activity;GO:0017076//purine nucleotide binding;GO:0019787//ubiquitin-like protein transferase activity;GO:0019899//enzyme binding;GO:0030554//adenyl nucleotide…	GO:0000209//protein polyubiquitination;GO:0006464//cellular protein modification process;GO:0006508//proteolysis;GO:0006511//ubiquitin-dependent protein catabolic process;GO:0006807//nitrogen compound metabolic process;GO:0007088//regulation of mitotic nuclear division;GO:0007346//regulation of mitotic cell cycle;GO:0008150//biological_process;GO:0008152//metabolic process;GO:0008283//cell popula…
mikado.CM035879.1G2888	--	12.2633	25.15	15.4567	1.03621	4.22359e-05	0.000259557	0.333878	0.320525	0.501891	-0.702329	0.000507172	0.00304522	--	XP_008449691.1 PREDICTED: uncharacterized protein LOC103491489 [Cucumis melo]	-	GO:0005737//cytoplasm	GO:0003824//catalytic activity;GO:0003854//3-beta-hydroxy-delta5-steroid dehydrogenase activity;GO:0003978//UDP-glucose 4-epimerase activity;GO:0004459//L-lactate dehydrogenase activity;GO:0004764//shikimate 3-dehydrogenase (NADP+) activity;GO:0008678//2-deoxy-D-gluconate 3-dehydrogenase activity;GO:0008831//dTDP-4-dehydrorhamnose reductase activity;GO:0008839//4-hydroxy-tetrahydrodipicolinate re…	GO:0000272//polysaccharide catabolic process;GO:0006012//galactose metabolic process;GO:0006694//steroid biosynthetic process;GO:0006779//porphyrin-containing compound biosynthetic process;GO:0008652//cellular amino acid biosynthetic process;GO:0009089//lysine biosynthetic process via diaminopimelate;GO:0009243//O antigen biosynthetic process;GO:0009423//chorismate biosynthetic process;GO:0019305…
mikado.CM035879.1G2901	PSBT	4353.66	2313.3	1460.65	-0.912276	9.95534e-20	2.32528e-18	-1.57562	2.4669e-134	1.31564e-132	-0.663342	1.48076e-24	4.185e-23	--	XP_022148791.1 photosystem II 5 kDa protein, chloroplastic [Momordica charantia]	-	GO:0005737//cytoplasm	-	-
mikado.CM035879.1G2903	--	0.7167	1.2467	0.54	0.798702	0.110212	0.25401	-0.408343	0.364503	0.552998	-1.20704	0.011513	0.0476527	--	XP_022987000.1 calponin homology domain-containing protein DDB_G0272472 isoform X2 [Cucurbita maxima]	-	-	GO:0004519//endonuclease activity	GO:0043571//maintenance of CRISPR repeat elements
mikado.CM035879.1G2904	CPK8	1.1833	1.5433	0.71	0.383193	0.405215	0.636199	-0.736966	0.0454416	0.102647	-1.12016	0.00651928	0.0294216	--	XP_038901584.1 calcium-dependent protein kinase 8-like [Benincasa hispida]	ko04626//Plant-pathogen interaction	-	GO:0004672//protein kinase activity;GO:0005509//calcium ion binding;GO:0005515//protein binding;GO:0005524//ATP binding	GO:0006468//protein phosphorylation
mikado.CM035879.1G2906	NFYA9	25.07	45.8133	53.0033	0.869806	6.70091e-19	1.49758e-17	1.08012	5.73807e-37	9.4875e-36	0.210316	0.000385044	0.00236246	NF-YA	XP_022148721.1 nuclear transcription factor Y subunit A-1-like [Momordica charantia]	-	GO:0005575//cellular_component;GO:0005622//intracellular anatomical structure;GO:0005634//nucleus;GO:0005667//transcription regulator complex;GO:0016602//CCAAT-binding factor complex;GO:0032991//protein-containing complex;GO:0043226//organelle;GO:0043227//membrane-bounded organelle;GO:0043229//intracellular organelle;GO:0043231//intracellular membrane-bounded organelle;GO:0090575//RNA polymerase …	GO:0003674//molecular_function;GO:0003676//nucleic acid binding;GO:0003677//DNA binding;GO:0003700//DNA-binding transcription factor activity;GO:0005488//binding;GO:0097159//organic cyclic compound binding;GO:0140110//transcription regulator activity;GO:1901363//heterocyclic compound binding	GO:0000003//reproduction;GO:0003006//developmental process involved in reproduction;GO:0006139//nucleobase-containing compound metabolic process;GO:0006351//transcription, DNA-templated;GO:0006355//regulation of transcription, DNA-templated;GO:0006725//cellular aromatic compound metabolic process;GO:0006807//nitrogen compound metabolic process;GO:0007275//multicellular organism development;GO:000…
mikado.CM035879.1G2910	DTX42	13.0933	33.5267	32.0267	1.35648	2.14642e-48	1.4301e-46	1.29044	1.72226e-50	3.60653e-49	-0.0660354	0.644608	0.861547	--	XP_022148851.1 protein DETOXIFICATION 42 [Momordica charantia]	-	GO:0005575//cellular_component;GO:0005886//plasma membrane;GO:0016020//membrane;GO:0016021//integral component of membrane;GO:0031224//intrinsic component of membrane;GO:0071944//cell periphery	GO:0003674//molecular_function;GO:0005215//transporter activity;GO:0005342//organic acid transmembrane transporter activity;GO:0008509//anion transmembrane transporter activity;GO:0008514//organic anion transmembrane transporter activity;GO:0015075//ion transmembrane transporter activity;GO:0015137//citrate transmembrane transporter activity;GO:0015142//tricarboxylic acid transmembrane transporte…	GO:0006810//transport;GO:0006811//ion transport;GO:0006820//anion transport;GO:0006842//tricarboxylic acid transport;GO:0006855//xenobiotic transmembrane transport;GO:0008150//biological_process;GO:0010035//response to inorganic substance;GO:0010038//response to metal ion;GO:0010044//response to aluminum ion;GO:0015711//organic anion transport;GO:0015746//citrate transport;GO:0015849//organic aci…
mikado.CM035879.1G292	WRKY51	2.8533	3.1	14.9167	0.11962	0.939281	0.975837	2.3862	4.49581e-26	5.70592e-25	2.26659	5.86611e-25	1.68847e-23	WRKY	XP_022927982.1 probable WRKY transcription factor 51 [Cucurbita moschata]	-	GO:0005575//cellular_component;GO:0005622//intracellular anatomical structure;GO:0005634//nucleus;GO:0043226//organelle;GO:0043227//membrane-bounded organelle;GO:0043229//intracellular organelle;GO:0043231//intracellular membrane-bounded organelle	GO:0003674//molecular_function;GO:0003676//nucleic acid binding;GO:0003677//DNA binding;GO:0003700//DNA-binding transcription factor activity;GO:0005488//binding;GO:0043565//sequence-specific DNA binding;GO:0097159//organic cyclic compound binding;GO:0140110//transcription regulator activity;GO:1901363//heterocyclic compound binding	GO:0001101//response to acid chemical;GO:0006139//nucleobase-containing compound metabolic process;GO:0006351//transcription, DNA-templated;GO:0006355//regulation of transcription, DNA-templated;GO:0006725//cellular aromatic compound metabolic process;GO:0006807//nitrogen compound metabolic process;GO:0006950//response to stress;GO:0006952//defense response;GO:0007154//cell communication;GO:00071…
mikado.CM035879.1G2925	BB	5.3633	4.14	2.1933	-0.373499	0.0601968	0.157045	-1.29	1.64777e-06	7.67997e-06	-0.916506	0.00590835	0.0270603	--	XP_022148861.1 E3 ubiquitin ligase BIG BROTHER-like isoform X2 [Momordica charantia]	-	GO:0005680//anaphase-promoting complex	GO:0008270//zinc ion binding;GO:0046872//metal ion binding;GO:0061630//ubiquitin protein ligase activity;GO:0097602//cullin family protein binding	GO:0031145//anaphase-promoting complex-dependent catabolic process
mikado.CM035879.1G2934	DRT100	73.7167	25.0567	27.7033	-1.5568	1.40089e-85	1.79459e-83	-1.41193	1.6182e-90	5.71293e-89	0.144865	0.0819948	0.235142	--	XP_022986224.1 DNA damage-repair/toleration protein DRT100-like [Cucurbita maxima]	-	-	GO:0005515//protein binding	-
mikado.CM035879.1G2935	--	1.4067	0.5267	0.7567	-1.41732	0.00254442	0.0106634	-0.894551	0.0277924	0.0667859	0.522768	0.326269	0.603457	--	XP_022148707.1 uncharacterized protein LOC111017303 isoform X2 [Momordica charantia]	-	GO:0005634//nucleus	-	GO:0006355//regulation of transcription, DNA-templated
mikado.CM035879.1G2936	--	11.9433	18.1	30.6733	0.599784	1.72057e-06	1.32995e-05	1.36078	2.88684e-41	5.22466e-40	0.760995	1.79468e-17	3.73651e-16	--	XP_022148795.1 uncharacterized protein LOC111017364 [Momordica charantia]	-	-	-	-
mikado.CM035879.1G2940	LECRK3	2.3733	3.3933	13.6267	0.515788	0.0351356	0.101593	2.52145	1.61221e-69	4.44573e-68	2.00566	3.93964e-57	2.47307e-55	--	XP_022148733.1 G-type lectin S-receptor-like serine/threonine-protein kinase LECRK3 [Momordica charantia]	-	-	GO:0004672//protein kinase activity;GO:0005524//ATP binding	GO:0006468//protein phosphorylation
mikado.CM035879.1G2956	HRPN	0.0567	1.19	1.8033	4.39232	2.38576e-05	0.000153207	4.99202	2.32624e-07	1.17417e-06	0.599705	0.182694	0.416158	--	XP_022153753.1 peroxidase N-like [Momordica charantia]	ko01100//Metabolic pathways;ko01110//Biosynthesis of secondary metabolites;ko00940//Phenylpropanoid biosynthesis	GO:0005575//cellular_component;GO:0005576//extracellular region;GO:0005622//intracellular anatomical structure;GO:0005634//nucleus;GO:0005737//cytoplasm;GO:0043226//organelle;GO:0043227//membrane-bounded organelle;GO:0043229//intracellular organelle;GO:0043231//intracellular membrane-bounded organelle	GO:0003674//molecular_function;GO:0003824//catalytic activity;GO:0004096//catalase activity;GO:0004601//peroxidase activity;GO:0005488//binding;GO:0015501//glutamate:sodium symporter activity;GO:0016209//antioxidant activity;GO:0016491//oxidoreductase activity;GO:0016684//oxidoreductase activity, acting on peroxide as acceptor;GO:0020037//heme binding;GO:0043167//ion binding;GO:0043169//cation bi…	GO:0006950//response to stress;GO:0006979//response to oxidative stress;GO:0008150//biological_process;GO:0008152//metabolic process;GO:0009056//catabolic process;GO:0009636//response to toxic substance;GO:0009987//cellular process;GO:0015813//L-glutamate transmembrane transport;GO:0016999//antibiotic metabolic process;GO:0017001//antibiotic catabolic process;GO:0042221//response to chemical;GO:0…
mikado.CM035879.1G2957	PER53	64.43	10.58	7.53	-2.60639	5.2877e-151	1.36885e-148	-3.09701	8.33274e-203	6.87067e-201	-0.490618	0.00392393	0.0190028	--	XP_023532668.1 peroxidase 2-like [Cucurbita pepo subsp. pepo] [Cucurbita pepo]	ko01100//Metabolic pathways;ko01110//Biosynthesis of secondary metabolites;ko00940//Phenylpropanoid biosynthesis	-	GO:0004601//peroxidase activity;GO:0020037//heme binding	GO:0006979//response to oxidative stress
mikado.CM035879.1G2958	PER53	72.29	29.37	37.5767	-1.29945	1.5369e-57	1.22813e-55	-0.943959	4.01978e-42	7.41971e-41	0.355494	7.70225e-05	0.000537372	--	XP_038901994.1 peroxidase 2-like [Benincasa hispida]	ko01100//Metabolic pathways;ko01110//Biosynthesis of secondary metabolites;ko00940//Phenylpropanoid biosynthesis	-	GO:0004601//peroxidase activity;GO:0020037//heme binding	GO:0006979//response to oxidative stress
mikado.CM035879.1G2959	pod	85.1533	5.04	15.4533	-4.07857	5.7546e-241	3.2503e-238	-2.46214	2.10982e-181	1.57865e-179	1.61642	3.02641e-18	6.53516e-17	--	XP_022153748.1 peroxidase 2-like [Momordica charantia]	ko01100//Metabolic pathways;ko01110//Biosynthesis of secondary metabolites;ko00940//Phenylpropanoid biosynthesis	-	GO:0004601//peroxidase activity;GO:0020037//heme binding	GO:0006979//response to oxidative stress
mikado.CM035879.1G296	SK	18.79	12.39	8.81	-0.600789	8.55476e-08	7.92407e-07	-1.09275	2.04909e-19	2.06027e-18	-0.491962	0.00269428	0.01369	--	XP_023512754.1 shikimate kinase, chloroplastic-like [Cucurbita pepo subsp. pepo] [Cucurbita pepo]	ko01100//Metabolic pathways;ko01110//Biosynthesis of secondary metabolites;ko01230//Biosynthesis of amino acids;ko00400//Phenylalanine, tyrosine and tryptophan biosynthesis	GO:0005737//cytoplasm;GO:0009360//DNA polymerase III complex;GO:0009368//endopeptidase Clp complex;GO:0048501//signal recognition particle, plasma membrane targeting	GO:0003887//DNA-directed DNA polymerase activity;GO:0003896//DNA primase activity;GO:0003924//GTPase activity;GO:0004020//adenylylsulfate kinase activity;GO:0004140//dephospho-CoA kinase activity;GO:0004252//serine-type endopeptidase activity;GO:0004798//thymidylate kinase activity;GO:0005048//signal sequence binding;GO:0005524//ATP binding;GO:0005525//GTP binding;GO:0016887//ATP hydrolysis activ…	GO:0002949//tRNA threonylcarbamoyladenosine modification;GO:0006260//DNA replication;GO:0006400//tRNA modification;GO:0006508//proteolysis;GO:0006790//sulfur compound metabolic process;GO:0006810//transport;GO:0009306//protein secretion;GO:0015937//coenzyme A biosynthetic process;GO:0015949//nucleobase-containing small molecule interconversion
mikado.CM035879.1G2961	pod	58.9833	16.5367	21.8333	-1.83464	4.63128e-92	6.32399e-90	-1.43377	3.08371e-80	9.83413e-79	0.400864	0.000367826	0.00226964	--	XP_022153748.1 peroxidase 2-like [Momordica charantia]	ko01100//Metabolic pathways;ko01110//Biosynthesis of secondary metabolites;ko00940//Phenylpropanoid biosynthesis	-	GO:0003674//molecular_function;GO:0004175//endopeptidase activity;GO:0004601//peroxidase activity;GO:0008233//peptidase activity;GO:0020037//heme binding	GO:0006508//proteolysis;GO:0006979//response to oxidative stress;GO:0008150//biological_process;GO:0009847//spore germination;GO:0030436//asexual sporulation
mikado.CM035879.1G2962	pod	806.353	209.947	306.337	-1.94139	0	0	-1.39629	4.18736e-75	1.24953e-73	0.545095	1.51572e-17	3.16629e-16	--	XP_004142149.1 peroxidase 2 [Cucumis sativus]	ko01100//Metabolic pathways;ko01110//Biosynthesis of secondary metabolites;ko00940//Phenylpropanoid biosynthesis	-	GO:0003674//molecular_function;GO:0003824//catalytic activity;GO:0004096//catalase activity;GO:0004175//endopeptidase activity;GO:0004601//peroxidase activity;GO:0005488//binding;GO:0016209//antioxidant activity;GO:0016491//oxidoreductase activity;GO:0016684//oxidoreductase activity, acting on peroxide as acceptor;GO:0020037//heme binding;GO:0043167//ion binding;GO:0043169//cation binding;GO:0046…	GO:0006950//response to stress;GO:0006979//response to oxidative stress;GO:0008150//biological_process;GO:0008152//metabolic process;GO:0009056//catabolic process;GO:0009636//response to toxic substance;GO:0009987//cellular process;GO:0016999//antibiotic metabolic process;GO:0017001//antibiotic catabolic process;GO:0030436//asexual sporulation;GO:0042221//response to chemical;GO:0042743//hydrogen…
mikado.CM035879.1G2964	LOX2.1	197.507	52.0167	66.28	-1.92486	0	0	-1.57526	0	0	0.3496	3.44658e-11	4.81326e-10	--	XP_022153765.1 linoleate 13S-lipoxygenase 2-1, chloroplastic-like [Momordica charantia]	ko01100//Metabolic pathways;ko01110//Biosynthesis of secondary metabolites;ko00592//alpha-Linolenic acid metabolism;ko00591//Linoleic acid metabolism	-	GO:0005515//protein binding;GO:0016702//oxidoreductase activity, acting on single donors with incorporation of molecular oxygen, incorporation of two atoms of oxygen;GO:0046872//metal ion binding	-
mikado.CM035879.1G2965	LOX2.1	452.007	206.947	183.387	-1.12709	1.0352e-71	1.05437e-69	-1.30146	0	0	-0.17437	0.0279604	0.100963	--	XP_038901038.1 linoleate 13S-lipoxygenase 2-1, chloroplastic-like [Benincasa hispida]	ko01100//Metabolic pathways;ko01110//Biosynthesis of secondary metabolites;ko00592//alpha-Linolenic acid metabolism;ko00591//Linoleic acid metabolism	-	GO:0005515//protein binding;GO:0016702//oxidoreductase activity, acting on single donors with incorporation of molecular oxygen, incorporation of two atoms of oxygen;GO:0046872//metal ion binding	-
mikado.CM035879.1G2966	RE1	0.0467	0.3767	0.2067	3.01282	5.83925e-05	0.000349259	2.14684	0.0190238	0.0478526	-0.865983	0.125647	0.320538	--	RVW60229.1 Retrovirus-related Pol polyprotein from transposon TNT 1-94 [Vitis vinifera]	ko04144//Endocytosis	-	-	-
mikado.CM035879.1G2969	LOX2.1	99.5533	28.9967	27.5367	-1.77958	4.43687e-188	1.57521e-185	-1.85412	3.95666e-279	4.72275e-277	-0.0745331	0.538974	0.795319	--	XP_022153765.1 linoleate 13S-lipoxygenase 2-1, chloroplastic-like [Momordica charantia]	ko01100//Metabolic pathways;ko01110//Biosynthesis of secondary metabolites;ko00592//alpha-Linolenic acid metabolism;ko00591//Linoleic acid metabolism	-	GO:0005515//protein binding;GO:0016702//oxidoreductase activity, acting on single donors with incorporation of molecular oxygen, incorporation of two atoms of oxygen;GO:0046872//metal ion binding	-
mikado.CM035879.1G2972	LOX2.1	134.393	36.8833	41.0067	-1.86542	5.9625e-182	2.02986e-179	-1.71253	3.47004e-252	3.76537e-250	0.152889	0.00875767	0.0377672	--	XP_022958148.1 linoleate 13S-lipoxygenase 2-1, chloroplastic-like [Cucurbita moschata]	ko01100//Metabolic pathways;ko01110//Biosynthesis of secondary metabolites;ko00592//alpha-Linolenic acid metabolism;ko00591//Linoleic acid metabolism	-	GO:0005515//protein binding;GO:0016702//oxidoreductase activity, acting on single donors with incorporation of molecular oxygen, incorporation of two atoms of oxygen;GO:0046872//metal ion binding	-
mikado.CM035879.1G2973	LOX2.1	7.7033	7.1	23.83	-0.117664	0.115134	0.262242	1.62922	2.61843e-11	1.78062e-10	1.74689	7.29099e-15	1.32865e-13	--	XP_022958148.1 linoleate 13S-lipoxygenase 2-1, chloroplastic-like [Cucurbita moschata]	ko01100//Metabolic pathways;ko01110//Biosynthesis of secondary metabolites;ko00592//alpha-Linolenic acid metabolism;ko00591//Linoleic acid metabolism	-	GO:0005515//protein binding;GO:0016702//oxidoreductase activity, acting on single donors with incorporation of molecular oxygen, incorporation of two atoms of oxygen;GO:0046872//metal ion binding	-
mikado.CM035879.1G2977	pod	145.073	27	100.007	-2.42575	1.96019e-221	9.02123e-219	-0.536686	5.85645e-05	0.00023136	1.88906	9.43469e-75	7.80518e-73	--	XP_022933318.1 peroxidase 2-like isoform X1 [Cucurbita moschata]	ko01100//Metabolic pathways;ko01110//Biosynthesis of secondary metabolites;ko00940//Phenylpropanoid biosynthesis	-	GO:0003674//molecular_function;GO:0003824//catalytic activity;GO:0004175//endopeptidase activity;GO:0004601//peroxidase activity;GO:0005488//binding;GO:0016209//antioxidant activity;GO:0016491//oxidoreductase activity;GO:0016684//oxidoreductase activity, acting on peroxide as acceptor;GO:0020037//heme binding;GO:0043167//ion binding;GO:0043169//cation binding;GO:0046872//metal ion binding;GO:0046…	GO:0006950//response to stress;GO:0006979//response to oxidative stress;GO:0008150//biological_process;GO:0008152//metabolic process;GO:0009056//catabolic process;GO:0009636//response to toxic substance;GO:0009987//cellular process;GO:0016999//antibiotic metabolic process;GO:0017001//antibiotic catabolic process;GO:0030436//asexual sporulation;GO:0042221//response to chemical;GO:0042743//hydrogen…
mikado.CM035879.1G2978	pod	25.4367	7.5733	13.21	-1.74791	1.50908e-39	7.71678e-38	-0.945279	4.10654e-16	3.59033e-15	0.80263	3.80921e-07	3.64215e-06	--	XP_023532776.1 peroxidase 2-like [Cucurbita pepo subsp. pepo] [Cucurbita pepo]	ko01100//Metabolic pathways;ko01110//Biosynthesis of secondary metabolites;ko00940//Phenylpropanoid biosynthesis	-	GO:0004175//endopeptidase activity;GO:0004601//peroxidase activity;GO:0020037//heme binding	GO:0006979//response to oxidative stress;GO:0030436//asexual sporulation
mikado.CM035879.1G2983	--	1.43	3.68	2.93	1.36369	0.00815372	0.0296208	1.03489	0.060287	0.130429	-0.328805	0.462841	0.73334	--	XP_003518414.2 uncharacterized protein LOC100780743 [Glycine max]	-	GO:0016020//membrane	GO:0022857//transmembrane transporter activity	GO:0055085//transmembrane transport
mikado.CM035879.1G2984	DIR20	0.93	0.8167	3.2333	-0.187483	0.700003	0.866876	1.79772	0.000368921	0.00130594	1.9852	3.68321e-05	0.000271449	--	XP_023512165.1 dirigent protein 22-like [Cucurbita pepo subsp. pepo] [Cucurbita pepo]	-	-	-	-
mikado.CM035879.1G2985	DIR19	2.68	1.7467	7.8067	-0.617629	0.107496	0.249361	1.54247	9.08568e-07	4.35369e-06	2.1601	1.88986e-10	2.47855e-09	--	XP_023512165.1 dirigent protein 22-like [Cucurbita pepo subsp. pepo] [Cucurbita pepo]	-	-	-	-
mikado.CM035879.1G2990	YLS3	99.0067	45.3233	44.9933	-1.12727	6.75822e-46	4.21998e-44	-1.13781	3.53818e-59	8.51949e-58	-0.0105427	0.853063	0.931021	--	XP_022153758.1 protein YLS3-like [Momordica charantia]	-	-	-	-
mikado.CM035879.1G3004	IQM2	1.3333	1.2133	3.3967	-0.136062	0.465163	0.691277	1.34908	1.26541e-07	6.56297e-07	1.48514	2.03823e-09	2.42607e-08	--	XP_022153743.1 IQ domain-containing protein IQM2-like [Momordica charantia]	-	-	GO:0005515//protein binding	-
mikado.CM035879.1G3023	--	0.5767	0.16	0	-1.84967	0.145524	0.31372	-9.17159	0.00776146	0.0214166	-7.32193	0.366382	0.647657	--	-	-	-	GO:0004520//endodeoxyribonuclease activity	GO:0043571//maintenance of CRISPR repeat elements
mikado.CM035879.1G3030	AAE18	8.6333	25.76	4.71	1.57714	4.24679e-53	3.06806e-51	-0.874191	5.70347e-13	4.24853e-12	-2.45133	2.91467e-112	3.81257e-110	--	XP_022153807.1 probable acyl-activating enzyme 18, peroxisomal [Momordica charantia]	-	-	GO:0003987//acetate-CoA ligase activity;GO:0008668//(2,3-dihydroxybenzoyl)adenylate synthase activity;GO:0008756//o-succinylbenzoate-CoA ligase activity;GO:0030729//acetoacetate-CoA ligase activity;GO:0047473//D-alanine [D-alanyl carrier protein] ligase activity;GO:0050218//propionate-CoA ligase activity	GO:0009234//menaquinone biosynthetic process;GO:0019287//isopentenyl diphosphate biosynthetic process, mevalonate pathway;GO:0019290//siderophore biosynthetic process;GO:0019350//teichoic acid biosynthetic process;GO:0019427//acetyl-CoA biosynthetic process from acetate
mikado.CM035879.1G3037	UGT29	0.13	0.15	0.9833	0.206451	0.893368	0.94665	2.91917	0.000233356	0.000849573	2.71272	0.000602125	0.00355638	--	XP_022155979.1 beta-D-glucosyl crocetin beta-1,6-glucosyltransferase-like [Momordica charantia]	-	-	-	-
mikado.CM035879.1G3043	NHL6	0.91	1.1367	2.5367	0.320871	0.676053	0.848335	1.479	0.00173414	0.00546218	1.15812	0.0063351	0.0287473	--	XP_038901881.1 NDR1/HIN1-like protein 6 [Benincasa hispida]	-	-	-	-
mikado.CM035879.1G3050	--	41.6333	23.2667	18.38	-0.839475	3.13011e-31	1.19676e-29	-1.1796	5.44209e-64	1.40053e-62	-0.340128	0.00129071	0.00711544	--	XP_022153819.1 uncharacterized protein LOC111021244 [Momordica charantia]	-	-	-	-
mikado.CM035879.1G3060	NORK	9.04	7.9133	4.4933	-0.192037	0.0164496	0.0538328	-1.00854	5.17176e-17	4.71573e-16	-0.816499	2.6319e-08	2.85273e-07	--	XP_038875810.1 nodulation receptor kinase-like isoform X1 [Benincasa hispida]	-	GO:0005575//cellular_component;GO:0016020//membrane;GO:0016021//integral component of membrane;GO:0031224//intrinsic component of membrane	GO:0000166//nucleotide binding;GO:0003674//molecular_function;GO:0003824//catalytic activity;GO:0004672//protein kinase activity;GO:0004674//protein serine/threonine kinase activity;GO:0005488//binding;GO:0005515//protein binding;GO:0005524//ATP binding;GO:0016301//kinase activity;GO:0016740//transferase activity;GO:0016772//transferase activity, transferring phosphorus-containing groups;GO:00167…	GO:0006464//cellular protein modification process;GO:0006468//protein phosphorylation;GO:0006793//phosphorus metabolic process;GO:0006796//phosphate-containing compound metabolic process;GO:0006807//nitrogen compound metabolic process;GO:0008150//biological_process;GO:0008152//metabolic process;GO:0009877//nodulation;GO:0009987//cellular process;GO:0016310//phosphorylation;GO:0019538//protein met…
mikado.CM035879.1G3062	GRDP1	43.91	112.17	128.3	1.35307	1.45966e-124	2.83401e-122	1.5469	4.96996e-254	5.41639e-252	0.193834	1.06918e-06	9.73487e-06	--	XP_022153994.1 glycine-rich domain-containing protein 1 isoform X1 [Momordica charantia]	-	-	-	-
mikado.CM035879.1G3069	--	2.1433	0.7267	0.7833	-1.56049	0.00114763	0.00521979	-1.45216	0.00168183	0.00531028	0.108333	0.836111	0.922565	--	XP_038905722.1 uncharacterized protein LOC120091682 [Benincasa hispida]	-	GO:0016021//integral component of membrane	GO:0009055//electron transfer activity;GO:0015078//proton transmembrane transporter activity;GO:0016682//oxidoreductase activity, acting on diphenols and related substances as donors, oxygen as acceptor	GO:0015990//electron transport coupled proton transport
mikado.CM035879.1G3071	--	3.0333	3.2067	9.43	0.0801703	0.992112	0.99596	1.63635	2.37805e-05	9.84283e-05	1.55618	1.97004e-05	0.000151912	--	XP_022922853.1 uncharacterized protein LOC111430710 [Cucurbita moschata]	-	-	GO:0005515//protein binding	-
mikado.CM035879.1G3074	NTL9	75.3267	93.8267	237.027	0.316837	3.60538e-05	0.000223834	1.65382	0	0	1.33698	9.80347e-184	2.49928e-181	NAC	XP_022141019.1 protein NTM1-like 9 [Momordica charantia]	-	GO:0005575//cellular_component;GO:0005622//intracellular anatomical structure;GO:0005634//nucleus;GO:0005737//cytoplasm;GO:0016020//membrane;GO:0016021//integral component of membrane;GO:0031224//intrinsic component of membrane;GO:0043226//organelle;GO:0043227//membrane-bounded organelle;GO:0043229//intracellular organelle;GO:0043231//intracellular membrane-bounded organelle	GO:0003674//molecular_function;GO:0003676//nucleic acid binding;GO:0003677//DNA binding;GO:0003700//DNA-binding transcription factor activity;GO:0005488//binding;GO:0097159//organic cyclic compound binding;GO:0140110//transcription regulator activity;GO:1901363//heterocyclic compound binding	GO:0006139//nucleobase-containing compound metabolic process;GO:0006351//transcription, DNA-templated;GO:0006355//regulation of transcription, DNA-templated;GO:0006725//cellular aromatic compound metabolic process;GO:0006807//nitrogen compound metabolic process;GO:0008150//biological_process;GO:0008152//metabolic process;GO:0009058//biosynthetic process;GO:0009059//macromolecule biosynthetic proc…
mikado.CM035879.1G3075	HIPP09	4.5067	0.9567	0.6933	-2.23597	9.28436e-10	1.07219e-08	-2.70044	2.02924e-11	1.38861e-10	-0.464467	0.475572	0.743995	--	XP_020535104.2 heavy metal-associated isoprenylated plant protein 9 [Jatropha curcas]	-	GO:0005634//nucleus;GO:0032040//small-subunit processome;GO:0043625//delta DNA polymerase complex	GO:0003677//DNA binding;GO:0005507//copper ion binding;GO:0016491//oxidoreductase activity;GO:0045340//mercury ion binding;GO:0046872//metal ion binding	GO:0006260//DNA replication;GO:0006270//DNA replication initiation;GO:0006825//copper ion transport;GO:0015694//mercury ion transport
mikado.CM035879.1G3079	TTG1	72.21	108.887	288.39	0.592557	2.38703e-16	4.59152e-15	1.99775	0	0	1.40519	1.05997e-182	2.67497e-180	--	XP_022140838.1 protein TRANSPARENT TESTA GLABRA 1 [Momordica charantia]	-	GO:0005575//cellular_component;GO:0005622//intracellular anatomical structure;GO:0005634//nucleus;GO:0005737//cytoplasm;GO:0043226//organelle;GO:0043227//membrane-bounded organelle;GO:0043229//intracellular organelle;GO:0043231//intracellular membrane-bounded organelle	GO:0003674//molecular_function;GO:0003676//nucleic acid binding;GO:0003677//DNA binding;GO:0005488//binding;GO:0005515//protein binding;GO:0097159//organic cyclic compound binding;GO:1901363//heterocyclic compound binding	GO:0001708//cell fate specification;GO:0007275//multicellular organism development;GO:0008150//biological_process;GO:0008544//epidermis development;GO:0009719//response to endogenous stimulus;GO:0009723//response to ethylene;GO:0009725//response to hormone;GO:0009733//response to auxin;GO:0009888//tissue development;GO:0009913//epidermal cell differentiation;GO:0009957//epidermal cell fate specif…
mikado.CM035879.1G3084	OsI_031067	3.2467	23.4367	22.4867	2.85174	6.85467e-61	5.81407e-59	2.79204	7.65294e-59	1.84096e-57	-0.0596976	0.762257	0.917002	--	XP_023552574.1 probable 6-phosphogluconolactonase 4, chloroplastic isoform X1 [Cucurbita pepo subsp. pepo] [Cucurbita pepo]	ko01100//Metabolic pathways;ko01110//Biosynthesis of secondary metabolites;ko01200//Carbon metabolism;ko00030//Pentose phosphate pathway	GO:0005575//cellular_component;GO:0005622//intracellular anatomical structure;GO:0005737//cytoplasm;GO:0009507//chloroplast;GO:0009536//plastid;GO:0043226//organelle;GO:0043227//membrane-bounded organelle;GO:0043229//intracellular organelle;GO:0043231//intracellular membrane-bounded organelle	GO:0003674//molecular_function;GO:0003824//catalytic activity;GO:0004342//glucosamine-6-phosphate deaminase activity;GO:0016787//hydrolase activity;GO:0016788//hydrolase activity, acting on ester bonds;GO:0017057//6-phosphogluconolactonase activity;GO:0052689//carboxylic ester hydrolase activity;GO:0070006//metalloaminopeptidase activity	GO:0005975//carbohydrate metabolic process;GO:0006046//N-acetylglucosamine catabolic process;GO:0006081//cellular aldehyde metabolic process;GO:0006098//pentose-phosphate shunt;GO:0006139//nucleobase-containing compound metabolic process;GO:0006508//proteolysis;GO:0006725//cellular aromatic compound metabolic process;GO:0006739//NADP metabolic process;GO:0006753//nucleoside phosphate metabolic pr…
mikado.CM035879.1G3087	TL17	155.543	85.07	51.8167	-0.870594	3.52903e-56	2.74074e-54	-1.58583	2.1526e-172	1.54163e-170	-0.715234	6.89074e-21	1.68783e-19	--	XP_022984509.1 thylakoid lumenal 17.4 kDa protein, chloroplastic-like [Cucurbita maxima]	-	GO:0005575//cellular_component;GO:0005622//intracellular anatomical structure;GO:0005737//cytoplasm;GO:0009507//chloroplast;GO:0009534//chloroplast thylakoid;GO:0009536//plastid;GO:0009543//chloroplast thylakoid lumen;GO:0009579//thylakoid;GO:0031976//plastid thylakoid;GO:0031977//thylakoid lumen;GO:0031978//plastid thylakoid lumen;GO:0031984//organelle subcompartment;GO:0043226//organelle;GO:004…	-	-
mikado.CM035879.1G3097	DMR6	32.4933	67.39	106.493	1.05239	4.41893e-34	1.87405e-32	1.71255	1.1471e-122	5.55079e-121	0.660157	3.28869e-25	9.60989e-24	--	XP_024178706.1 protein DOWNY MILDEW RESISTANCE 6 [Rosa chinensis]	-	-	GO:0003674//molecular_function;GO:0003824//catalytic activity;GO:0004497//monooxygenase activity;GO:0005488//binding;GO:0016491//oxidoreductase activity;GO:0016705//oxidoreductase activity, acting on paired donors, with incorporation or reduction of molecular oxygen;GO:0016706//2-oxoglutarate-dependent dioxygenase activity;GO:0016709//oxidoreductase activity, acting on paired donors, with incorpo…	GO:0001101//response to acid chemical;GO:0002229//defense response to oomycetes;GO:0002239//response to oomycetes;GO:0006082//organic acid metabolic process;GO:0006725//cellular aromatic compound metabolic process;GO:0006950//response to stress;GO:0006952//defense response;GO:0007275//multicellular organism development;GO:0007568//aging;GO:0008150//biological_process;GO:0008152//metabolic process…
mikado.CM035879.1G3104	YSL3	20.0433	60.2633	42.22	1.58816	2.87081e-121	5.36431e-119	1.0748	2.23603e-54	5.02676e-53	-0.513354	6.20896e-17	1.26323e-15	--	XP_022140991.1 metal-nicotianamine transporter YSL3-like isoform X2 [Momordica charantia]	-	GO:0016020//membrane	-	GO:0006857//oligopeptide transport;GO:0055085//transmembrane transport
mikado.CM035879.1G3105	At4g27700	109.16	56.86	49.8633	-0.940958	3.38334e-50	2.34868e-48	-1.13039	8.07609e-82	2.61207e-80	-0.189435	0.0514648	0.164109	--	XP_038882948.1 rhodanese-like domain-containing protein 14, chloroplastic [Benincasa hispida]	-	GO:0005575//cellular_component;GO:0005622//intracellular anatomical structure;GO:0005737//cytoplasm;GO:0009507//chloroplast;GO:0009526//plastid envelope;GO:0009534//chloroplast thylakoid;GO:0009535//chloroplast thylakoid membrane;GO:0009536//plastid;GO:0009579//thylakoid;GO:0009941//chloroplast envelope;GO:0016020//membrane;GO:0031967//organelle envelope;GO:0031975//envelope;GO:0031976//plastid t…	-	GO:0001887//selenium compound metabolic process;GO:0006400//tRNA modification
mikado.CM035879.1G3119	--	19.83	17.5533	9.1967	-0.17594	0.0143697	0.0479677	-1.1085	4.80105e-23	5.54832e-22	-0.932562	1.82515e-11	2.60272e-10	--	XP_038905260.1 protein IQ-DOMAIN 1 [Benincasa hispida]	-	-	GO:0005515//protein binding	-
mikado.CM035879.1G3120	DMS3	2.7367	2.88	1.3967	0.0736491	0.90779	0.956233	-0.970432	0.0002697	0.000974107	-1.04408	0.000695905	0.00406037	--	XP_023551720.1 protein DEFECTIVE IN MERISTEM SILENCING 3-like [Cucurbita pepo subsp. pepo] [Cucurbita pepo]	-	-	-	-
mikado.CM035879.1G3125	COL11	7.3433	24.89	34.3867	1.76106	7.13159e-35	3.10937e-33	2.22734	6.24122e-75	1.85799e-73	0.466283	1.17589e-06	1.06444e-05	--	XP_022140810.1 zinc finger protein CONSTANS-LIKE 1-like [Momordica charantia]	-	-	GO:0005515//protein binding	-
mikado.CM035879.1G3129	PAP14	18.1533	150.183	97.9033	3.04842	0	0	2.43112	0	0	-0.617295	6.89685e-29	2.28226e-27	--	XP_022140871.1 probable plastid-lipid-associated protein 14, chloroplastic [Momordica charantia]	-	GO:0005575//cellular_component;GO:0005622//intracellular anatomical structure;GO:0005634//nucleus;GO:0005737//cytoplasm;GO:0009507//chloroplast;GO:0009536//plastid;GO:0043226//organelle;GO:0043227//membrane-bounded organelle;GO:0043229//intracellular organelle;GO:0043231//intracellular membrane-bounded organelle	GO:0000166//nucleotide binding;GO:0003674//molecular_function;GO:0003824//catalytic activity;GO:0004672//protein kinase activity;GO:0004674//protein serine/threonine kinase activity;GO:0004693//cyclin-dependent protein serine/threonine kinase activity;GO:0005488//binding;GO:0005524//ATP binding;GO:0016301//kinase activity;GO:0016740//transferase activity;GO:0016772//transferase activity, transfer…	GO:0006464//cellular protein modification process;GO:0006468//protein phosphorylation;GO:0006793//phosphorus metabolic process;GO:0006796//phosphate-containing compound metabolic process;GO:0006807//nitrogen compound metabolic process;GO:0007346//regulation of mitotic cell cycle;GO:0008150//biological_process;GO:0008152//metabolic process;GO:0009987//cellular process;GO:0010468//regulation of gen…
mikado.CM035879.1G3133	ATL21A	7.0467	10.1167	14.8367	0.521721	0.0186883	0.059866	1.07415	6.57242e-10	4.04876e-09	0.552433	0.000120288	0.00081451	--	XP_022141168.1 putative RING-H2 finger protein ATL21A [Momordica charantia]	-	GO:0005575//cellular_component;GO:0005680//anaphase-promoting complex;GO:0016020//membrane;GO:0016021//integral component of membrane;GO:0031224//intrinsic component of membrane	GO:0003674//molecular_function;GO:0003824//catalytic activity;GO:0004842//ubiquitin-protein transferase activity;GO:0005488//binding;GO:0008270//zinc ion binding;GO:0016740//transferase activity;GO:0019787//ubiquitin-like protein transferase activity;GO:0030246//carbohydrate binding;GO:0030247//polysaccharide binding;GO:0043167//ion binding;GO:0043169//cation binding;GO:0046872//metal ion binding…	GO:0006464//cellular protein modification process;GO:0006508//proteolysis;GO:0006511//ubiquitin-dependent protein catabolic process;GO:0006807//nitrogen compound metabolic process;GO:0008150//biological_process;GO:0008152//metabolic process;GO:0009056//catabolic process;GO:0009057//macromolecule catabolic process;GO:0009987//cellular process;GO:0010498//proteasomal protein catabolic process;GO:00…
mikado.CM035879.1G3136	Os01g0656200	8.28	96.1333	169.393	3.53733	1.17636e-301	8.85906e-299	4.3546	0	0	0.817268	2.89713e-53	1.7031e-51	--	XP_038903606.1 probable protein phosphatase 2C 8 [Benincasa hispida]	ko04075//Plant hormone signal transduction;ko04016//MAPK signaling pathway - plant	-	GO:0016791//phosphatase activity	-
mikado.CM035879.1G3141	WRKY53	0.42	0.37	2.25	-0.182864	0.740654	0.895051	2.42146	7.3908e-06	3.23087e-05	2.60433	1.53772e-06	1.37209e-05	WRKY	XP_022140884.1 probable WRKY transcription factor 53 isoform X2 [Momordica charantia]	-	GO:0005575//cellular_component;GO:0005622//intracellular anatomical structure;GO:0005634//nucleus;GO:0005737//cytoplasm;GO:0009507//chloroplast;GO:0009536//plastid;GO:0043226//organelle;GO:0043227//membrane-bounded organelle;GO:0043229//intracellular organelle;GO:0043231//intracellular membrane-bounded organelle	GO:0001067//transcription regulatory region nucleic acid binding;GO:0003674//molecular_function;GO:0003676//nucleic acid binding;GO:0003677//DNA binding;GO:0003700//DNA-binding transcription factor activity;GO:0005488//binding;GO:0043565//sequence-specific DNA binding;GO:0097159//organic cyclic compound binding;GO:0140110//transcription regulator activity;GO:1901363//heterocyclic compound binding	GO:0000302//response to reactive oxygen species;GO:0001101//response to acid chemical;GO:0002376//immune system process;GO:0006139//nucleobase-containing compound metabolic process;GO:0006351//transcription, DNA-templated;GO:0006355//regulation of transcription, DNA-templated;GO:0006725//cellular aromatic compound metabolic process;GO:0006807//nitrogen compound metabolic process;GO:0006950//respo…
mikado.CM035879.1G3148	CNGC6	1.3133	5.78	8.2867	2.13784	6.98748e-17	1.38922e-15	2.65756	7.72021e-30	1.0853e-28	0.519722	0.000940743	0.00532236	--	XP_022944852.1 cyclic nucleotide-gated ion channel 1-like isoform X4 [Cucurbita moschata]	ko04626//Plant-pathogen interaction	GO:0016020//membrane	GO:0005216//ion channel activity	GO:0006811//ion transport;GO:0055085//transmembrane transport
mikado.CM035879.1G3158	SIGE	47.6967	151.033	172.16	1.66291	2.52061e-137	5.59306e-135	1.85179	1.089e-231	1.04586e-229	0.188883	0.000242936	0.0015531	--	XP_022140941.1 RNA polymerase sigma factor sigE, chloroplastic/mitochondrial [Momordica charantia]	-	GO:0005575//cellular_component;GO:0005622//intracellular anatomical structure;GO:0005737//cytoplasm;GO:0005739//mitochondrion;GO:0009507//chloroplast;GO:0009536//plastid;GO:0043226//organelle;GO:0043227//membrane-bounded organelle;GO:0043229//intracellular organelle;GO:0043231//intracellular membrane-bounded organelle	GO:0003674//molecular_function;GO:0003676//nucleic acid binding;GO:0003677//DNA binding;GO:0003700//DNA-binding transcription factor activity;GO:0005488//binding;GO:0016987//sigma factor activity;GO:0097159//organic cyclic compound binding;GO:0140110//transcription regulator activity;GO:1901363//heterocyclic compound binding	GO:0006091//generation of precursor metabolites and energy;GO:0006139//nucleobase-containing compound metabolic process;GO:0006351//transcription, DNA-templated;GO:0006352//DNA-templated transcription, initiation;GO:0006355//regulation of transcription, DNA-templated;GO:0006725//cellular aromatic compound metabolic process;GO:0006807//nitrogen compound metabolic process;GO:0006950//response to st…
mikado.CM035879.1G3169	CHIT3	0.1233	0.9733	0.4967	2.98037	0.000161597	0.000889681	2.00972	0.0147971	0.0383206	-0.970656	0.110469	0.292151	--	KAF7132803.1 hypothetical protein RHSIM_Rhsim09G0203200 [Rhododendron simsii]	ko01100//Metabolic pathways;ko00520//Amino sugar and nucleotide sugar metabolism	GO:0005575//cellular_component;GO:0005737//cytoplasm;GO:0005887//integral component of plasma membrane;GO:0009288//bacterial-type flagellum;GO:0009898//cytoplasmic side of plasma membrane;GO:0030257//type III protein secretion system complex;GO:0043190//ATP-binding cassette (ABC) transporter complex;GO:0055051//ATP-binding cassette (ABC) transporter complex, integrated substrate binding;GO:005505…	GO:0003723//RNA binding;GO:0003724//RNA helicase activity;GO:0003924//GTPase activity;GO:0004527//exonuclease activity;GO:0005260//intracellularly ATP-gated chloride channel activity;GO:0005319//lipid transporter activity;GO:0005524//ATP binding;GO:0005525//GTP binding;GO:0015220//choline transmembrane transporter activity;GO:0015221//lipopolysaccharide transmembrane transporter activity;GO:00154…	GO:0000910//cytokinesis;GO:0001539//cilium or flagellum-dependent cell motility;GO:0005975//carbohydrate metabolic process;GO:0006260//DNA replication;GO:0006310//DNA recombination;GO:0006810//transport;GO:0006817//phosphate ion transport;GO:0006824//cobalt ion transport;GO:0006855//xenobiotic transmembrane transport;GO:0006869//lipid transport;GO:0008150//biological_process;GO:0008272//sulfate t…
mikado.CM035879.1G317	--	27.3167	14.5667	10.88	-0.907111	2.12641e-21	5.48192e-20	-1.3281	1.75617e-39	3.04848e-38	-0.420992	0.00287464	0.014474	--	XP_022154135.1 uncharacterized protein LOC111021464 isoform X1 [Momordica charantia]	-	-	-	-
mikado.CM035879.1G3174	--	14.5767	12.1333	7.2067	-0.264685	0.0537306	0.143551	-1.01626	4.04159e-08	2.1791e-07	-0.751572	0.00160272	0.00863391	--	XP_008439322.1 PREDICTED: uncharacterized protein LOC103484146 [Cucumis melo]	-	-	-	-
mikado.CM035879.1G3178	MAKR6	2.98	8.3667	2.2767	1.48934	5.34868e-10	6.29084e-09	-0.388389	0.118569	0.229839	-1.87773	8.08827e-14	1.37561e-12	--	XP_008439312.1 PREDICTED: probable membrane-associated kinase regulator 6 [Cucumis melo]	-	-	-	-
mikado.CM035879.1G3181	ABCG8	6.7733	3.2067	1.55	-1.07879	1.1555e-10	1.45033e-09	-2.1276	4.17895e-24	4.98807e-23	-1.04881	0.000146327	0.000975149	--	XP_022141332.1 ABC transporter G family member 8 [Momordica charantia]	-	GO:0005575//cellular_component;GO:0005886//plasma membrane;GO:0005887//integral component of plasma membrane;GO:0009380//excinuclease repair complex;GO:0009898//cytoplasmic side of plasma membrane;GO:0016020//membrane;GO:0016021//integral component of membrane;GO:0031224//intrinsic component of membrane;GO:0043190//ATP-binding cassette (ABC) transporter complex;GO:0055051//ATP-binding cassette (A…	GO:0000166//nucleotide binding;GO:0003674//molecular_function;GO:0003824//catalytic activity;GO:0003924//GTPase activity;GO:0004127//cytidylate kinase activity;GO:0004385//guanylate kinase activity;GO:0004527//exonuclease activity;GO:0005215//transporter activity;GO:0005260//intracellularly ATP-gated chloride channel activity;GO:0005319//lipid transporter activity;GO:0005488//binding;GO:0005524//…	GO:0000910//cytokinesis;GO:0006139//nucleobase-containing compound metabolic process;GO:0006260//DNA replication;GO:0006289//nucleotide-excision repair;GO:0006310//DNA recombination;GO:0006810//transport;GO:0006817//phosphate ion transport;GO:0006824//cobalt ion transport;GO:0006855//xenobiotic transmembrane transport;GO:0006869//lipid transport;GO:0007601//visual perception;GO:0008150//biologica…
mikado.CM035879.1G3188	At5g52780	29.64	17.7167	12.2933	-0.742438	3.00195e-09	3.30108e-08	-1.26967	7.79877e-21	8.30786e-20	-0.527231	0.00295801	0.0148399	--	XP_038877436.1 uncharacterized protein PAM68-like [Benincasa hispida]	-	GO:0005575//cellular_component;GO:0005622//intracellular anatomical structure;GO:0005737//cytoplasm;GO:0009507//chloroplast;GO:0009534//chloroplast thylakoid;GO:0009535//chloroplast thylakoid membrane;GO:0009536//plastid;GO:0009579//thylakoid;GO:0016020//membrane;GO:0016021//integral component of membrane;GO:0031224//intrinsic component of membrane;GO:0031976//plastid thylakoid;GO:0031984//organe…	-	-
mikado.CM035879.1G3189	--	9.82	24.3	35.2433	1.30716	2.07988e-12	3.02099e-11	1.84356	1.51391e-31	2.23222e-30	0.536394	2.10985e-05	0.000162077	--	XP_008439275.1 PREDICTED: uncharacterized protein LOC103484107 [Cucumis melo]	-	-	-	-
mikado.CM035879.1G3190	RVE6	2.3467	5.6533	3.5933	1.26849	2.34765e-05	0.000150954	0.61471	0.0897756	0.182634	-0.653779	0.0153262	0.0608759	MYB_related	XP_022140978.1 protein REVEILLE 6-like isoform X1 [Momordica charantia]	-	-	-	-
mikado.CM035879.1G3194	--	0.0667	4.3567	3.08	6.03012	6.50245e-06	4.59349e-05	5.52982	7.33049e-05	0.000286253	-0.500294	0.337921	0.61625	--	-	-	-	-	-
mikado.CM035879.1G3199	--	360.687	557.847	1411.73	0.629123	3.20865e-06	2.37537e-05	1.96864	0	0	1.33952	6.7317e-111	8.75963e-109	--	XP_022945700.1 protein SRC2-like [Cucurbita moschata]	-	-	-	-
mikado.CM035879.1G32	PSBO	2952.19	1322.05	846.653	-1.15901	1.74726e-222	8.35056e-220	-1.80194	0	0	-0.642933	1.33799e-48	7.0673e-47	--	XP_022133288.1 oxygen-evolving enhancer protein 1, chloroplastic [Momordica charantia]	ko01100//Metabolic pathways;ko00195//Photosynthesis	GO:0005575//cellular_component;GO:0005622//intracellular anatomical structure;GO:0005737//cytoplasm;GO:0009507//chloroplast;GO:0009521//photosystem;GO:0009523//photosystem II;GO:0009534//chloroplast thylakoid;GO:0009535//chloroplast thylakoid membrane;GO:0009536//plastid;GO:0009579//thylakoid;GO:0009654//photosystem II oxygen evolving complex;GO:0016020//membrane;GO:0031976//plastid thylakoid;GO:…	GO:0003674//molecular_function;GO:0003824//catalytic activity;GO:0010242//oxygen evolving activity;GO:0016491//oxidoreductase activity	GO:0006091//generation of precursor metabolites and energy;GO:0008150//biological_process;GO:0008152//metabolic process;GO:0009987//cellular process;GO:0010109//regulation of photosynthesis;GO:0010207//photosystem II assembly;GO:0015979//photosynthesis;GO:0016043//cellular component organization;GO:0019222//regulation of metabolic process;GO:0019684//photosynthesis, light reaction;GO:0022607//cel…
mikado.CM035879.1G3200	DCR	253.43	141.52	49.5867	-0.840581	4.22061e-73	4.44452e-71	-2.35356	0	0	-1.51298	1.82275e-136	3.05634e-134	--	KAG6576712.1 BAHD acyltransferase DCR, partial [Cucurbita argyrosperma subsp. sororia] [Cucurbita argyrosperma]	-	GO:0005575//cellular_component;GO:0005622//intracellular anatomical structure;GO:0005737//cytoplasm;GO:0005829//cytosol	GO:0003674//molecular_function;GO:0003824//catalytic activity;GO:0016740//transferase activity;GO:0016746//acyltransferase activity;GO:0016747//acyltransferase activity, transferring groups other than amino-acyl groups	GO:0000902//cell morphogenesis;GO:0000904//cell morphogenesis involved in differentiation;GO:0008150//biological_process;GO:0008152//metabolic process;GO:0009058//biosynthetic process;GO:0009059//macromolecule biosynthetic process;GO:0009653//anatomical structure morphogenesis;GO:0009888//tissue development;GO:0009987//cellular process;GO:0010026//trichome differentiation;GO:0010090//trichome mor…
mikado.CM035879.1G3211	HIPP39	3.2233	8.75	17.52	1.44073	2.47867e-05	0.000158829	2.44238	4.13735e-20	4.27128e-19	1.00165	1.7026e-06	1.50897e-05	--	XP_021671398.1 heavy metal-associated isoprenylated plant protein 39-like [Hevea brasiliensis]	-	GO:0005951//carbamoyl-phosphate synthase complex	GO:0004088//carbamoyl-phosphate synthase (glutamine-hydrolyzing) activity;GO:0046872//metal ion binding	GO:0009220//pyrimidine ribonucleotide biosynthetic process
mikado.CM035879.1G3213	LBD39	0.06	8.2933	12.2433	7.11085	6.00224e-11	7.7289e-10	7.67282	3.45207e-13	2.59615e-12	0.561972	0.0230325	0.0858486	--	XP_022963426.1 LOB domain-containing protein 37-like [Cucurbita moschata]	-	-	-	-
mikado.CM035879.1G3217	--	5.87	3.0533	1.91	-0.942975	1.72159e-05	0.000113428	-1.61979	3.6948e-10	2.3227e-09	-0.676812	0.0508469	0.162512	--	XP_022968637.1 uncharacterized protein LOC111467798 [Cucurbita maxima]	-	-	-	-
mikado.CM035879.1G3221	AtMg00310	0.3833	0.1	0.0267	-1.9386	0.0341672	0.0993011	-3.84549	0.00305835	0.00916445	-1.90689	0.357128	0.638277	--	XP_024950112.1 uncharacterized protein LOC112496847 [Citrus sinensis]	-	-	GO:0003676//nucleic acid binding;GO:0004523//RNA-DNA hybrid ribonuclease activity;GO:0004672//protein kinase activity;GO:0005515//protein binding;GO:0005524//ATP binding	GO:0006468//protein phosphorylation
mikado.CM035879.1G3234	REM1.4	4.7633	1.9067	1.61	-1.32092	0.000149679	0.000830874	-1.56491	3.97073e-06	1.78947e-05	-0.243992	0.634543	0.854125	--	KAF2315640.1 hypothetical protein GH714_040159 [Hevea brasiliensis]	-	GO:0005575//cellular_component;GO:0005886//plasma membrane;GO:0016020//membrane;GO:0071944//cell periphery	GO:0003674//molecular_function;GO:0003779//actin binding;GO:0005488//binding;GO:0030246//carbohydrate binding;GO:0031406//carboxylic acid binding;GO:0033293//monocarboxylic acid binding;GO:0036094//small molecule binding;GO:0043167//ion binding;GO:0043168//anion binding;GO:0043177//organic acid binding;GO:0048029//monosaccharide binding;GO:0048032//galacturonate binding	GO:0007154//cell communication;GO:0007267//cell-cell signaling;GO:0008150//biological_process;GO:0009987//cellular process;GO:0023052//signaling
mikado.CM035879.1G3236	AAEL011121	0	0.06	0.1967	5.90689	0.245643	0.457501	7.61961	0.00571428	0.01617	1.71272	0.152583	0.36747	--	XP_015878103.1 O-glucosyltransferase rumi homolog [Ziziphus jujuba]	-	-	-	-
mikado.CM035879.1G3238	--	3.1367	2.8367	6.0333	-0.145036	0.308192	0.531371	0.943723	3.99308e-06	1.7976e-05	1.08876	2.38139e-08	2.59019e-07	--	KAG6574177.1 Protein O-glucosyltransferase 1, partial [Cucurbita argyrosperma subsp. sororia] [Cucurbita argyrosperma]	-	-	-	-
mikado.CM035879.1G3249	--	6.0133	7.5733	2.08	0.332763	0.354748	0.584473	-1.53158	3.56599e-06	1.61345e-05	-1.86434	5.91108e-08	6.17919e-07	--	XP_038901080.1 3-hexulose-6-phosphate isomerase [Benincasa hispida]	-	-	GO:0097367//carbohydrate derivative binding	GO:1901135//carbohydrate derivative metabolic process
mikado.CM035879.1G3253	EMS1	1.01	2.0967	1.7233	1.05374	3.39041e-05	0.000211651	0.770846	0.00338507	0.0100641	-0.282896	0.207118	0.453161	--	XP_038891994.1 leucine-rich repeat receptor protein kinase EMS1 [Benincasa hispida]	-	GO:0005575//cellular_component;GO:0005886//plasma membrane;GO:0016020//membrane;GO:0016021//integral component of membrane;GO:0031224//intrinsic component of membrane;GO:0071944//cell periphery	GO:0000166//nucleotide binding;GO:0003674//molecular_function;GO:0003824//catalytic activity;GO:0004672//protein kinase activity;GO:0004674//protein serine/threonine kinase activity;GO:0004888//transmembrane signaling receptor activity;GO:0005488//binding;GO:0005515//protein binding;GO:0005524//ATP binding;GO:0016301//kinase activity;GO:0016740//transferase activity;GO:0016772//transferase activi…	GO:0000003//reproduction;GO:0001708//cell fate specification;GO:0003006//developmental process involved in reproduction;GO:0006464//cellular protein modification process;GO:0006468//protein phosphorylation;GO:0006793//phosphorus metabolic process;GO:0006796//phosphate-containing compound metabolic process;GO:0006807//nitrogen compound metabolic process;GO:0007049//cell cycle;GO:0007154//cell comm…
mikado.CM035879.1G3254	CET1	2.4433	3.6767	5.6933	0.589548	0.1666	0.346001	1.22042	0.000580156	0.00199072	0.630875	0.0284073	0.102237	--	XP_022141189.1 CEN-like protein 1 [Momordica charantia]	-	GO:0005575//cellular_component	GO:0003674//molecular_function	GO:0008150//biological_process
mikado.CM035879.1G3256	RBL3	7.69	7.5233	19.2467	-0.0316116	0.454728	0.681927	1.32355	2.062e-23	2.42089e-22	1.35516	1.72935e-26	5.30137e-25	--	XP_008439182.1 PREDICTED: RHOMBOID-like protein 2 [Cucumis melo]	-	GO:0000139//Golgi membrane;GO:0005575//cellular_component;GO:0005622//intracellular anatomical structure;GO:0005737//cytoplasm;GO:0005783//endoplasmic reticulum;GO:0005789//endoplasmic reticulum membrane;GO:0005794//Golgi apparatus;GO:0005887//integral component of plasma membrane;GO:0005911//cell-cell junction;GO:0009506//plasmodesma;GO:0012505//endomembrane system;GO:0016020//membrane;GO:001602…	GO:0003674//molecular_function;GO:0003824//catalytic activity;GO:0004175//endopeptidase activity;GO:0004252//serine-type endopeptidase activity;GO:0005488//binding;GO:0005515//protein binding;GO:0008233//peptidase activity;GO:0008236//serine-type peptidase activity;GO:0016787//hydrolase activity;GO:0017171//serine hydrolase activity;GO:0019838//growth factor binding;GO:0140096//catalytic activity…	GO:0002791//regulation of peptide secretion;GO:0002792//negative regulation of peptide secretion;GO:0006464//cellular protein modification process;GO:0006508//proteolysis;GO:0006807//nitrogen compound metabolic process;GO:0006810//transport;GO:0006928//movement of cell or subcellular component;GO:0008104//protein localization;GO:0008150//biological_process;GO:0008152//metabolic process;GO:0008283…
mikado.CM035879.1G3263	DAPB3	16.7967	15.5167	7.5567	-0.114356	0.140254	0.304614	-1.15235	1.31691e-14	1.07e-13	-1.038	1.56349e-09	1.8807e-08	--	XP_008439177.1 PREDICTED: dihydrodipicolinate reductase-like protein CRR1, chloroplastic isoform X3 [Cucumis melo]	-	GO:0005575//cellular_component;GO:0005622//intracellular anatomical structure;GO:0005737//cytoplasm;GO:0009507//chloroplast;GO:0009532//plastid stroma;GO:0009536//plastid;GO:0009570//chloroplast stroma;GO:0043226//organelle;GO:0043227//membrane-bounded organelle;GO:0043229//intracellular organelle;GO:0043231//intracellular membrane-bounded organelle	GO:0003674//molecular_function;GO:0003824//catalytic activity;GO:0008839//4-hydroxy-tetrahydrodipicolinate reductase;GO:0016491//oxidoreductase activity;GO:0016627//oxidoreductase activity, acting on the CH-CH group of donors;GO:0016628//oxidoreductase activity, acting on the CH-CH group of donors, NAD or NADP as acceptor	GO:0006082//organic acid metabolic process;GO:0006091//generation of precursor metabolites and energy;GO:0006520//cellular amino acid metabolic process;GO:0006553//lysine metabolic process;GO:0006807//nitrogen compound metabolic process;GO:0008150//biological_process;GO:0008152//metabolic process;GO:0008652//cellular amino acid biosynthetic process;GO:0009058//biosynthetic process;GO:0009066//asp…
mikado.CM035879.1G3268	DTX49	0.8833	0.8533	2.46	-0.0498485	0.778222	0.906133	1.47763	4.73568e-05	0.00018899	1.52748	1.44437e-05	0.000113944	--	KAG6574153.1 Protein DETOXIFICATION 49, partial [Cucurbita argyrosperma subsp. sororia] [Cucurbita argyrosperma]	-	GO:0005575//cellular_component;GO:0016020//membrane;GO:0016021//integral component of membrane;GO:0031224//intrinsic component of membrane	GO:0003674//molecular_function;GO:0005215//transporter activity;GO:0015291//secondary active transmembrane transporter activity;GO:0015297//antiporter activity;GO:0022804//active transmembrane transporter activity;GO:0022857//transmembrane transporter activity;GO:0042910//xenobiotic transmembrane transporter activity	GO:0006810//transport;GO:0006855//xenobiotic transmembrane transport;GO:0008150//biological_process;GO:0042221//response to chemical;GO:0050896//response to stimulus;GO:0051179//localization;GO:0051234//establishment of localization;GO:0055085//transmembrane transport
mikado.CM035879.1G3272	ERF025	4.9733	1.8433	50.3367	-1.4319	4.43522e-06	3.21353e-05	3.33932	1.78659e-33	2.75078e-32	4.77122	2.80174e-135	4.66658e-133	ERF	KAF3433035.1 hypothetical protein FNV43_RR24137 [Rhamnella rubrinervis]	-	-	GO:0003700//DNA-binding transcription factor activity	GO:0006355//regulation of transcription, DNA-templated
mikado.CM035879.1G3273	DREB1B	59.9	57.4567	579.657	-0.0600817	0.0685827	0.174205	3.27457	0	0	3.33465	0	0	ERF	TYK22275.1 dehydration-responsive element-binding protein 1A [Cucumis melo var. makuwa] [Cucumis melo]	-	GO:0005575//cellular_component;GO:0005622//intracellular anatomical structure;GO:0005634//nucleus;GO:0043226//organelle;GO:0043227//membrane-bounded organelle;GO:0043229//intracellular organelle;GO:0043231//intracellular membrane-bounded organelle	GO:0003674//molecular_function;GO:0003676//nucleic acid binding;GO:0003677//DNA binding;GO:0003700//DNA-binding transcription factor activity;GO:0003723//RNA binding;GO:0003743//translation initiation factor activity;GO:0005488//binding;GO:0097159//organic cyclic compound binding;GO:0140110//transcription regulator activity;GO:1901363//heterocyclic compound binding	GO:0006139//nucleobase-containing compound metabolic process;GO:0006351//transcription, DNA-templated;GO:0006355//regulation of transcription, DNA-templated;GO:0006413//translational initiation;GO:0006725//cellular aromatic compound metabolic process;GO:0006807//nitrogen compound metabolic process;GO:0008150//biological_process;GO:0008152//metabolic process;GO:0009058//biosynthetic process;GO:000…
mikado.CM035879.1G3280	--	4.4767	10.7433	41.0833	1.26294	0.000139968	0.000780979	3.19806	5.9556e-47	1.18951e-45	1.93511	1.18867e-27	3.79767e-26	--	XP_008439155.1 PREDICTED: uncharacterized protein LOC103484036 [Cucumis melo]	-	-	GO:0003674//molecular_function	GO:0030436//asexual sporulation
mikado.CM035879.1G3283	PER66	2.52	1.3933	0.8733	-0.854883	0.0195384	0.0621745	-1.52882	9.88624e-05	0.000379958	-0.673936	0.229525	0.483798	--	XP_022945054.1 peroxidase 66 [Cucurbita moschata]	ko01100//Metabolic pathways;ko01110//Biosynthesis of secondary metabolites;ko00940//Phenylpropanoid biosynthesis	GO:0005575//cellular_component;GO:0005576//extracellular region;GO:0005618//cell wall;GO:0005911//cell-cell junction;GO:0009505//plant-type cell wall;GO:0009506//plasmodesma;GO:0030054//cell junction;GO:0030312//external encapsulating structure;GO:0055044//symplast;GO:0071944//cell periphery	GO:0003674//molecular_function;GO:0003824//catalytic activity;GO:0004601//peroxidase activity;GO:0005488//binding;GO:0016209//antioxidant activity;GO:0016491//oxidoreductase activity;GO:0016684//oxidoreductase activity, acting on peroxide as acceptor;GO:0020037//heme binding;GO:0043167//ion binding;GO:0043169//cation binding;GO:0046872//metal ion binding;GO:0046906//tetrapyrrole binding;GO:009715…	GO:0006950//response to stress;GO:0006979//response to oxidative stress;GO:0008150//biological_process;GO:0008152//metabolic process;GO:0009056//catabolic process;GO:0009636//response to toxic substance;GO:0009664//plant-type cell wall organization;GO:0009987//cellular process;GO:0016043//cellular component organization;GO:0016999//antibiotic metabolic process;GO:0017001//antibiotic catabolic pro…
mikado.CM035879.1G3287	--	1.51	0.9433	0.5733	-0.678709	0.0156221	0.0514701	-1.3971	3.9927e-05	0.000160824	-0.718393	0.095631	0.263947	--	XP_022968601.1 uncharacterized protein LOC111467773 [Cucurbita maxima]	-	-	-	-
mikado.CM035879.1G329	PME20	0.1567	0.8233	0.2767	2.39378	0.115066	0.262134	0.820451	0.475067	0.663163	-1.57333	0.0109458	0.0456317	--	XP_022971650.1 pectinesterase-like [Cucurbita maxima]	ko01100//Metabolic pathways;ko00040//Pentose and glucuronate interconversions	GO:0005575//cellular_component;GO:0005576//extracellular region;GO:0005618//cell wall;GO:0030312//external encapsulating structure;GO:0071944//cell periphery	GO:0003674//molecular_function;GO:0003824//catalytic activity;GO:0004857//enzyme inhibitor activity;GO:0016787//hydrolase activity;GO:0016788//hydrolase activity, acting on ester bonds;GO:0030234//enzyme regulator activity;GO:0030599//pectinesterase activity;GO:0045330//aspartyl esterase activity;GO:0046910//pectinesterase inhibitor activity;GO:0052689//carboxylic ester hydrolase activity;GO:0098…	GO:0000272//polysaccharide catabolic process;GO:0005975//carbohydrate metabolic process;GO:0005976//polysaccharide metabolic process;GO:0008150//biological_process;GO:0008152//metabolic process;GO:0009056//catabolic process;GO:0009057//macromolecule catabolic process;GO:0009987//cellular process;GO:0010393//galacturonan metabolic process;GO:0016043//cellular component organization;GO:0016052//car…
mikado.CM035879.1G3299	AHG1	3.8633	36.03	72.0833	3.22128	2.22188e-147	5.41356e-145	4.22175	0	0	1.00047	8.6111e-53	5.0384e-51	--	XP_022922885.1 LOW QUALITY PROTEIN: probable protein phosphatase 2C 75 [Cucurbita moschata]	ko04075//Plant hormone signal transduction;ko04016//MAPK signaling pathway - plant	-	GO:0003674//molecular_function;GO:0003824//catalytic activity;GO:0004721//phosphoprotein phosphatase activity;GO:0004722//protein serine/threonine phosphatase activity;GO:0005488//binding;GO:0016787//hydrolase activity;GO:0016788//hydrolase activity, acting on ester bonds;GO:0016791//phosphatase activity;GO:0042578//phosphoric ester hydrolase activity;GO:0043167//ion binding;GO:0043169//cation bi…	GO:0001101//response to acid chemical;GO:0006464//cellular protein modification process;GO:0006470//protein dephosphorylation;GO:0006793//phosphorus metabolic process;GO:0006796//phosphate-containing compound metabolic process;GO:0006807//nitrogen compound metabolic process;GO:0008150//biological_process;GO:0008152//metabolic process;GO:0009719//response to endogenous stimulus;GO:0009725//respons…
mikado.CM035879.1G3300	SBT1.3	22.3667	11.7367	2.95	-0.930328	1.21236e-20	2.98905e-19	-2.92256	4.1187e-130	2.13746e-128	-1.99224	6.7952e-35	2.70337e-33	--	XP_038894359.1 subtilisin-like protease SBT1.3 [Benincasa hispida]	-	GO:0005575//cellular_component;GO:0005576//extracellular region	GO:0003674//molecular_function;GO:0003824//catalytic activity;GO:0004175//endopeptidase activity;GO:0004252//serine-type endopeptidase activity;GO:0008233//peptidase activity;GO:0008236//serine-type peptidase activity;GO:0016787//hydrolase activity;GO:0017171//serine hydrolase activity;GO:0140096//catalytic activity, acting on a protein	GO:0006508//proteolysis;GO:0006807//nitrogen compound metabolic process;GO:0008150//biological_process;GO:0008152//metabolic process;GO:0009306//protein secretion;GO:0019538//protein metabolic process;GO:0043170//macromolecule metabolic process;GO:0044238//primary metabolic process;GO:0071704//organic substance metabolic process;GO:1901564//organonitrogen compound metabolic process
mikado.CM035879.1G3301	CYP704C1	1.02	2.6267	2.21	1.36466	0.000312247	0.00161632	1.11548	0.00484511	0.0139435	-0.249187	0.460478	0.731161	--	KAB1210796.1 hypothetical protein CJ030_MR6G019813 [Morella rubra]	-	-	GO:0005506//iron ion binding;GO:0016705//oxidoreductase activity, acting on paired donors, with incorporation or reduction of molecular oxygen;GO:0020037//heme binding	-
mikado.CM035879.1G3306	--	23.34	44.34	66.4333	0.925804	3.88251e-15	6.88709e-14	1.5091	6.74289e-53	1.47356e-51	0.583299	1.28334e-14	2.30502e-13	--	KAG6576767.1 Embryo-specific protein ATS3B, partial [Cucurbita argyrosperma subsp. sororia] [Cucurbita argyrosperma]	-	-	GO:0005515//protein binding	-
mikado.CM035879.1G3311	MAP65-3	4.3467	2.0233	4.06	-1.10318	1.32406e-09	1.50943e-08	-0.0984297	0.235689	0.398852	1.00475	3.13631e-07	3.03241e-06	--	XP_022141270.1 65-kDa microtubule-associated protein 3 [Momordica charantia]	-	-	GO:0005524//ATP binding	GO:0007059//chromosome segregation;GO:0030261//chromosome condensation
mikado.CM035879.1G3312	PSI3	2.8933	1.51	1.01	-0.938184	0.00109663	0.00501353	-1.51838	8.52701e-07	4.1001e-06	-0.580193	0.177292	0.40742	--	XP_022140888.1 uncharacterized protein LOC111011445 [Momordica charantia]	-	-	-	GO:0045927//positive regulation of growth
mikado.CM035879.1G3315	ENO1	20.43	36.37	42.1733	0.83206	2.09871e-15	3.78225e-14	1.04564	3.18898e-21	3.44548e-20	0.213582	0.0163673	0.0643542	--	XP_022141329.1 enolase-like [Momordica charantia]	ko01100//Metabolic pathways;ko01110//Biosynthesis of secondary metabolites;ko01200//Carbon metabolism;ko01230//Biosynthesis of amino acids;ko00010//Glycolysis / Gluconeogenesis;ko03018//RNA degradation	GO:0000015//phosphopyruvate hydratase complex;GO:0005575//cellular_component;GO:0005622//intracellular anatomical structure;GO:0005737//cytoplasm;GO:0005829//cytosol;GO:0032991//protein-containing complex;GO:1902494//catalytic complex	GO:0000287//magnesium ion binding;GO:0003674//molecular_function;GO:0003824//catalytic activity;GO:0004634//phosphopyruvate hydratase activity;GO:0005488//binding;GO:0016829//lyase activity;GO:0016835//carbon-oxygen lyase activity;GO:0016836//hydro-lyase activity;GO:0043167//ion binding;GO:0043169//cation binding;GO:0046872//metal ion binding;GO:0050096//methylaspartate ammonia-lyase activity	GO:0005975//carbohydrate metabolic process;GO:0006082//organic acid metabolic process;GO:0006090//pyruvate metabolic process;GO:0006091//generation of precursor metabolites and energy;GO:0006096//glycolytic process;GO:0006139//nucleobase-containing compound metabolic process;GO:0006163//purine nucleotide metabolic process;GO:0006164//purine nucleotide biosynthetic process;GO:0006165//nucleoside d…
mikado.CM035879.1G3323	GAE2	1.05	0.59	0.32	-0.831602	0.0879762	0.212725	-1.71425	0.0028076	0.00847794	-0.882643	0.246102	0.506111	--	XP_022141056.1 UDP-glucuronate 4-epimerase 2-like [Momordica charantia]	ko01100//Metabolic pathways;ko00520//Amino sugar and nucleotide sugar metabolism;ko00053//Ascorbate and aldarate metabolism	-	GO:0003824//catalytic activity;GO:0003854//3-beta-hydroxy-delta5-steroid dehydrogenase activity;GO:0003978//UDP-glucose 4-epimerase activity;GO:0008446//GDP-mannose 4,6-dehydratase activity;GO:0008460//dTDP-glucose 4,6-dehydratase activity;GO:0008667//2,3-dihydro-2,3-dihydroxybenzoate dehydrogenase activity;GO:0008712//ADP-glyceromanno-heptose 6-epimerase activity;GO:0008831//dTDP-4-dehydrorhamno…	GO:0000271//polysaccharide biosynthetic process;GO:0005975//carbohydrate metabolic process;GO:0006012//galactose metabolic process;GO:0006694//steroid biosynthetic process;GO:0009243//O antigen biosynthetic process;GO:0009244//lipopolysaccharide core region biosynthetic process;GO:0019305//dTDP-rhamnose biosynthetic process
mikado.CM035879.1G3324	EXL3	11.7667	5	6.9	-1.23471	3.80585e-12	5.41713e-11	-0.770037	5.85314e-07	2.85549e-06	0.464668	0.0233953	0.086967	--	XP_038882188.1 protein EXORDIUM-like 3 [Benincasa hispida]	-	GO:0005575//cellular_component;GO:0005576//extracellular region;GO:0005615//extracellular space;GO:0005618//cell wall;GO:0005911//cell-cell junction;GO:0009505//plant-type cell wall;GO:0009506//plasmodesma;GO:0030054//cell junction;GO:0030312//external encapsulating structure;GO:0048046//apoplast;GO:0055044//symplast;GO:0071944//cell periphery	-	GO:0008150//biological_process;GO:0009628//response to abiotic stimulus;GO:0050896//response to stimulus;GO:0080167//response to karrikin
mikado.CM035879.1G3329	ChlADR1	0.4767	0.3467	1.2433	-0.459432	0.50774	0.732093	1.38316	0.0275932	0.066339	1.84259	0.00439163	0.020931	--	AFK39537.1 unknown [Lotus japonicus]	-	-	GO:0004316//3-oxoacyl-[acyl-carrier-protein] reductase (NADPH) activity;GO:0004757//sepiapterin reductase activity;GO:0008667//2,3-dihydro-2,3-dihydroxybenzoate dehydrogenase activity;GO:0008678//2-deoxy-D-gluconate 3-dehydrogenase activity;GO:0016491//oxidoreductase activity;GO:0016630//protochlorophyllide reductase activity;GO:0051287//NAD binding	GO:0000272//polysaccharide catabolic process;GO:0006633//fatty acid biosynthetic process;GO:0006729//tetrahydrobiopterin biosynthetic process;GO:0015995//chlorophyll biosynthetic process
mikado.CM035879.1G3331	PMEI11	136.223	38.3067	40.3	-1.83031	5.46452e-99	8.03575e-97	-1.75712	5.46851e-103	2.21444e-101	0.0731843	0.384703	0.666441	--	XP_038882396.1 21 kDa protein-like [Benincasa hispida]	-	-	GO:0004857//enzyme inhibitor activity;GO:0043565//sequence-specific DNA binding	GO:0006355//regulation of transcription, DNA-templated
mikado.CM035879.1G3333	PMEI9	187.76	67.92	71.9567	-1.46698	4.28602e-84	5.27308e-82	-1.38369	2.86434e-104	1.17316e-102	0.0832919	0.25389	0.515832	--	XP_022141164.1 21 kDa protein-like [Momordica charantia]	-	-	GO:0004857//enzyme inhibitor activity	-
mikado.CM035879.1G3335	PME60	0.49	0.3733	0.08	-0.392317	0.498992	0.723401	-2.61471	0.00569666	0.0161274	-2.22239	0.0363657	0.124426	--	XP_022985199.1 probable pectinesterase/pectinesterase inhibitor 33 [Cucurbita maxima]	ko01100//Metabolic pathways;ko00040//Pentose and glucuronate interconversions	GO:0005575//cellular_component;GO:0005576//extracellular region;GO:0005618//cell wall;GO:0030312//external encapsulating structure;GO:0071944//cell periphery	GO:0003674//molecular_function;GO:0003824//catalytic activity;GO:0004857//enzyme inhibitor activity;GO:0005524//ATP binding;GO:0016301//kinase activity;GO:0016787//hydrolase activity;GO:0016788//hydrolase activity, acting on ester bonds;GO:0030234//enzyme regulator activity;GO:0030599//pectinesterase activity;GO:0045330//aspartyl esterase activity;GO:0046910//pectinesterase inhibitor activity;GO:…	GO:0000272//polysaccharide catabolic process;GO:0005975//carbohydrate metabolic process;GO:0005976//polysaccharide metabolic process;GO:0008150//biological_process;GO:0008152//metabolic process;GO:0009056//catabolic process;GO:0009057//macromolecule catabolic process;GO:0009987//cellular process;GO:0010393//galacturonan metabolic process;GO:0016043//cellular component organization;GO:0016052//car…
mikado.CM035879.1G3336	PECS-2.1	0.23	0.9833	1.0167	2.09605	0.000814175	0.00384309	2.14414	0.00185801	0.00582017	0.0480943	0.875968	0.943855	--	XP_022141175.1 pectinesterase-like [Momordica charantia]	ko01100//Metabolic pathways;ko00040//Pentose and glucuronate interconversions	-	GO:0004857//enzyme inhibitor activity;GO:0030599//pectinesterase activity	GO:0042545//cell wall modification
mikado.CM035879.1G3338	SKS1	3.8133	1.43	2.5233	-1.41504	7.67553e-09	8.05159e-08	-0.595722	0.00297178	0.0089296	0.819316	0.00456058	0.0216254	--	XP_011651117.1 monocopper oxidase-like protein SKS1 [Cucumis sativus]	-	-	GO:0005375//copper ion transmembrane transporter activity;GO:0005507//copper ion binding;GO:0016491//oxidoreductase activity	GO:0006825//copper ion transport
mikado.CM035879.1G3339	TPPA	53.8933	70.21	130.297	0.38157	8.54629e-06	5.93938e-05	1.27362	5.29379e-117	2.4573e-115	0.892052	4.85495e-68	3.65349e-66	--	XP_023551916.1 trehalose-phosphate phosphatase A-like [Cucurbita pepo subsp. pepo] [Cucurbita pepo]	ko01100//Metabolic pathways;ko01110//Biosynthesis of secondary metabolites;ko00500//Starch and sucrose metabolism	-	GO:0003674//molecular_function;GO:0003824//catalytic activity;GO:0004805//trehalose-phosphatase activity;GO:0008967//phosphoglycolate phosphatase activity;GO:0016787//hydrolase activity;GO:0016788//hydrolase activity, acting on ester bonds;GO:0016791//phosphatase activity;GO:0019203//carbohydrate phosphatase activity;GO:0042578//phosphoric ester hydrolase activity;GO:0050531//mannosyl-3-phosphogl…	GO:0005975//carbohydrate metabolic process;GO:0005984//disaccharide metabolic process;GO:0005991//trehalose metabolic process;GO:0005992//trehalose biosynthetic process;GO:0006793//phosphorus metabolic process;GO:0006796//phosphate-containing compound metabolic process;GO:0008150//biological_process;GO:0008152//metabolic process;GO:0009058//biosynthetic process;GO:0009311//oligosaccharide metabol…
mikado.CM035879.1G3351	EIX2	0.7433	0.6733	1.94	-0.142688	0.560675	0.775484	1.38398	4.4758e-06	2.00447e-05	1.52666	6.24513e-08	6.5066e-07	--	XP_024042504.1 receptor-like protein EIX2 [Citrus clementina]	ko04626//Plant-pathogen interaction	-	GO:0005515//protein binding	-
mikado.CM035879.1G3358	--	14.57	7.2167	14.6967	-1.0136	7.7713e-05	0.000454215	0.0124881	0.73166	0.868773	1.02608	0.0001727	0.00113516	--	-	-	-	-	-
mikado.CM035879.1G3359	--	5.3667	1.8867	5.29	-1.50819	0.00116051	0.00527257	-0.0207586	0.785456	0.886041	1.48743	0.00340882	0.0167881	--	-	-	-	-	-
mikado.CM035879.1G3376	RE1	0.12	0.0933	0.3	-0.36257	0.522673	0.745236	1.32193	0.0485826	0.108623	1.6845	0.010501	0.0441009	--	RVX14937.1 Retrovirus-related Pol polyprotein from transposon TNT 1-94 [Vitis vinifera]	-	-	-	GO:0015074//DNA integration;GO:0044659//viral release from host cell by cytolysis
mikado.CM035879.1G3379	--	0.7633	1.7633	3.1333	1.20792	0.205701	0.403447	2.03731	0.0116998	0.0310534	0.829393	0.187903	0.424771	--	-	-	-	-	-
mikado.CM035879.1G3382	--	1.8567	0	1.35	-10.8585	0.000180377	0.000984997	-0.459755	0.475614	0.66354	10.3987	0.00135841	0.00745248	--	-	-	-	-	-
mikado.CM035879.1G34	--	5.1333	1.5267	3.0067	-1.74951	5.96518e-06	4.2332e-05	-0.771731	0.0109772	0.029275	0.97778	0.0328074	0.114766	--	XP_004141948.1 uncharacterized protein LOC101203564 [Cucumis sativus]	-	-	-	-
mikado.CM035879.1G3405	HEX6	0.2867	0.7167	2.0567	1.32193	0.025866	0.0787097	2.84286	1.22032e-10	7.96367e-10	1.52093	1.41117e-05	0.000111537	--	XP_022922738.1 hexose carrier protein HEX6-like [Cucurbita moschata]	-	GO:0005887//integral component of plasma membrane;GO:0016021//integral component of membrane	GO:0015114//phosphate ion transmembrane transporter activity;GO:0015295//solute:proton symporter activity;GO:0022857//transmembrane transporter activity;GO:0042910//xenobiotic transmembrane transporter activity;GO:0051119//sugar transmembrane transporter activity	GO:0006810//transport;GO:0006817//phosphate ion transport;GO:0008643//carbohydrate transport;GO:0042908//xenobiotic transport;GO:0055085//transmembrane transport
mikado.CM035879.1G3412	At4g25140	0.03	4.9067	4.3033	7.35364	1.07175e-08	1.10933e-07	7.16435	2.95436e-08	1.61162e-07	-0.189289	0.604536	0.837886	--	XP_022922817.1 oleosin 1-like [Cucurbita moschata]	-	GO:0005575//cellular_component;GO:0005622//intracellular anatomical structure;GO:0005811//lipid droplet;GO:0012511//monolayer-surrounded lipid storage body;GO:0016020//membrane;GO:0016021//integral component of membrane;GO:0031224//intrinsic component of membrane;GO:0043226//organelle;GO:0043228//non-membrane-bounded organelle;GO:0043229//intracellular organelle;GO:0043232//intracellular non-memb…	-	-
mikado.CM035879.1G3417	CYCU4-1	16.8033	5.3667	2.8567	-1.64665	1.97345e-15	3.56685e-14	-2.55634	4.46549e-26	5.67319e-25	-0.909694	0.0114424	0.0474406	--	XP_022140882.1 cyclin-U4-1-like [Momordica charantia]	-	-	GO:0003674//molecular_function;GO:0005488//binding;GO:0005515//protein binding;GO:0019899//enzyme binding;GO:0019900//kinase binding;GO:0019901//protein kinase binding	GO:0000079//regulation of cyclin-dependent protein serine/threonine kinase activity;GO:0001932//regulation of protein phosphorylation;GO:0007049//cell cycle;GO:0008150//biological_process;GO:0009987//cellular process;GO:0019220//regulation of phosphate metabolic process;GO:0019222//regulation of metabolic process;GO:0031323//regulation of cellular metabolic process;GO:0031399//regulation of prote…
mikado.CM035879.1G3420	AMC1	1.5433	1.2633	4.7333	-0.288814	0.355954	0.585761	1.61681	1.7331e-07	8.86208e-07	1.90562	2.00005e-10	2.61483e-09	--	XP_023552768.1 metacaspase-1-like [Cucurbita pepo subsp. pepo] [Cucurbita pepo]	-	-	GO:0003674//molecular_function;GO:0003824//catalytic activity;GO:0008233//peptidase activity;GO:0008234//cysteine-type peptidase activity;GO:0016787//hydrolase activity;GO:0140096//catalytic activity, acting on a protein	GO:0006508//proteolysis;GO:0006807//nitrogen compound metabolic process;GO:0006950//response to stress;GO:0006952//defense response;GO:0008150//biological_process;GO:0008152//metabolic process;GO:0010941//regulation of cell death;GO:0019538//protein metabolic process;GO:0043067//regulation of programmed cell death;GO:0043069//negative regulation of programmed cell death;GO:0043170//macromolecule …
mikado.CM035879.1G3428	At5g06940	0.1	0.0967	0.7067	-0.0489096	0.887428	0.942776	2.82103	4.31987e-05	0.000173362	2.86994	5.60432e-05	0.000401084	--	XP_022154250.1 LRR receptor-like serine/threonine-protein kinase GSO1 [Momordica charantia]	-	GO:0005575//cellular_component;GO:0005886//plasma membrane;GO:0016020//membrane;GO:0016021//integral component of membrane;GO:0031224//intrinsic component of membrane;GO:0071944//cell periphery	GO:0000166//nucleotide binding;GO:0003674//molecular_function;GO:0003824//catalytic activity;GO:0004672//protein kinase activity;GO:0004674//protein serine/threonine kinase activity;GO:0005488//binding;GO:0005515//protein binding;GO:0005524//ATP binding;GO:0016301//kinase activity;GO:0016740//transferase activity;GO:0016772//transferase activity, transferring phosphorus-containing groups;GO:00167…	GO:0006464//cellular protein modification process;GO:0006468//protein phosphorylation;GO:0006793//phosphorus metabolic process;GO:0006796//phosphate-containing compound metabolic process;GO:0006807//nitrogen compound metabolic process;GO:0008150//biological_process;GO:0008152//metabolic process;GO:0009987//cellular process;GO:0016310//phosphorylation;GO:0019538//protein metabolic process;GO:00362…
mikado.CM035879.1G343	At2g18630	64.8233	82.8367	199.383	0.353756	2.23146e-05	0.00014408	1.62096	3.41348e-242	3.4225e-240	1.2672	1.85548e-128	2.97162e-126	--	XP_022154193.1 UPF0496 protein At2g18630-like [Momordica charantia]	-	-	GO:0003677//DNA binding;GO:0003899//DNA-directed 5'-3' RNA polymerase activity	GO:0006351//transcription, DNA-templated
mikado.CM035879.1G3441	UGT85A24	11.9533	4.98	5.06	-1.2632	5.08234e-07	4.27578e-06	-1.2402	2.20065e-07	1.1137e-06	0.0229916	0.912618	0.965683	--	XP_043687177.1 7-deoxyloganetin glucosyltransferase-like isoform X2 [Telopea speciosissima]	-	-	GO:0008194//UDP-glycosyltransferase activity	-
mikado.CM035879.1G3444	UGT85A24	11.0367	6.1967	5.3233	-0.83274	7.55084e-09	7.93125e-08	-1.0519	6.32433e-14	4.93388e-13	-0.219162	0.243132	0.502328	--	KAF8404621.1 hypothetical protein HHK36_009509 [Tetracentron sinense]	-	-	GO:0008194//UDP-glycosyltransferase activity	-
mikado.CM035879.1G3446	RIBA1	31.68	32.5033	134.22	0.0370153	0.4901	0.71415	2.08296	4.0718e-293	5.18091e-291	2.04594	3.03721e-250	1.11591e-247	--	XP_022141022.1 bifunctional riboflavin biosynthesis protein RIBA 1, chloroplastic-like isoform X1 [Momordica charantia]	ko01100//Metabolic pathways;ko01110//Biosynthesis of secondary metabolites;ko00790//Folate biosynthesis;ko00740//Riboflavin metabolism	-	GO:0003868//4-hydroxyphenylpyruvate dioxygenase activity;GO:0003935//GTP cyclohydrolase II activity;GO:0008686//3,4-dihydroxy-2-butanone-4-phosphate synthase activity	GO:0006559//L-phenylalanine catabolic process;GO:0006572//tyrosine catabolic process;GO:0009231//riboflavin biosynthetic process
mikado.CM035879.1G3453	2ODD19	27.2	8.24	14.2633	-1.72289	1.68962e-30	6.34298e-29	-0.931295	3.6645e-18	3.50188e-17	0.791595	6.19212e-06	5.12604e-05	--	XP_022149149.1 protein DMR6-LIKE OXYGENASE 1-like [Momordica charantia]	-	-	GO:0016491//oxidoreductase activity	-
mikado.CM035879.1G3456	RPT3	33.1967	14.6633	10.9033	-1.17883	5.76661e-48	3.79132e-46	-1.60627	3.59939e-96	1.35877e-94	-0.427444	0.000268514	0.00170052	--	XP_022149130.1 root phototropism protein 3-like [Momordica charantia]	-	GO:0005575//cellular_component;GO:0005886//plasma membrane;GO:0016020//membrane;GO:0071944//cell periphery	GO:0005515//protein binding	GO:0006464//cellular protein modification process;GO:0006807//nitrogen compound metabolic process;GO:0007154//cell communication;GO:0007165//signal transduction;GO:0008150//biological_process;GO:0008152//metabolic process;GO:0009314//response to radiation;GO:0009416//response to light stimulus;GO:0009605//response to external stimulus;GO:0009606//tropism;GO:0009628//response to abiotic stimulus;G…
mikado.CM035879.1G3459	DUO1	0.8233	0.6733	0.2	-0.290156	0.57389	0.7856	-2.04148	0.0139122	0.0362376	-1.75132	0.0561589	0.17589	MYB	KAA0044665.1 myb-related protein 306-like protein [Cucumis melo var. makuwa] [Cucumis melo]	-	-	-	-
mikado.CM035879.1G3463	ERF106	7.4767	2.2133	3.4967	-1.75617	1.33434e-10	1.66387e-09	-1.09641	4.61091e-06	2.06277e-05	0.65976	0.0548189	0.172537	ERF	XP_022141194.1 ethylene-responsive transcription factor ERF106 [Momordica charantia]	-	GO:0005575//cellular_component;GO:0005622//intracellular anatomical structure;GO:0005634//nucleus;GO:0043226//organelle;GO:0043227//membrane-bounded organelle;GO:0043229//intracellular organelle;GO:0043231//intracellular membrane-bounded organelle	GO:0003674//molecular_function;GO:0003676//nucleic acid binding;GO:0003677//DNA binding;GO:0003700//DNA-binding transcription factor activity;GO:0005488//binding;GO:0097159//organic cyclic compound binding;GO:0140110//transcription regulator activity;GO:1901363//heterocyclic compound binding	GO:0000160//phosphorelay signal transduction system;GO:0006139//nucleobase-containing compound metabolic process;GO:0006351//transcription, DNA-templated;GO:0006355//regulation of transcription, DNA-templated;GO:0006725//cellular aromatic compound metabolic process;GO:0006807//nitrogen compound metabolic process;GO:0007154//cell communication;GO:0007165//signal transduction;GO:0008150//biological…
mikado.CM035879.1G3464	ERF2	3.2133	6.5833	3.64	1.03475	0.000756557	0.00359639	0.179868	0.772314	0.886041	-0.85488	0.00267486	0.0135969	ERF	XP_023552990.1 ethylene-responsive transcription factor 2-like [Cucurbita pepo subsp. pepo] [Cucurbita pepo]	-	-	GO:0003700//DNA-binding transcription factor activity;GO:0005515//protein binding	GO:0006355//regulation of transcription, DNA-templated
mikado.CM035879.1G3471	LIL3.1	1.51	6.12	20.9467	2.01898	2.2059e-08	2.21052e-07	3.7941	1.49782e-46	2.97263e-45	1.77512	1.21596e-22	3.22159e-21	--	XP_023551912.1 light-harvesting complex-like protein 3 isotype 1, chloroplastic [Cucurbita pepo subsp. pepo] [Cucurbita pepo]	-	GO:0016021//integral component of membrane	-	GO:0051301//cell division
mikado.CM035879.1G3472	GDH2	4.3133	3.3167	7.55	-0.379069	0.0817241	0.200752	0.807673	0.000399861	0.00140791	1.18674	6.66737e-07	6.19708e-06	--	XP_022140800.1 glutamate dehydrogenase 2 [Momordica charantia]	ko01100//Metabolic pathways;ko01200//Carbon metabolism;ko00250//Alanine, aspartate and glutamate metabolism;ko00220//Arginine biosynthesis;ko00910//Nitrogen metabolism	-	GO:0016491//oxidoreductase activity;GO:0016787//hydrolase activity;GO:0051287//NAD binding	GO:0006520//cellular amino acid metabolic process;GO:0008152//metabolic process
mikado.CM035879.1G3479	RLP7	0.72	0.7467	3.0867	0.0524674	0.922991	0.966306	2.09998	1.01124e-16	9.07875e-16	2.04751	2.89422e-16	5.67576e-15	--	XP_022159203.1 LRR receptor-like serine/threonine-protein kinase GSO2 [Momordica charantia]	-	GO:0005575//cellular_component;GO:0005886//plasma membrane;GO:0016020//membrane;GO:0016021//integral component of membrane;GO:0031224//intrinsic component of membrane;GO:0071944//cell periphery	GO:0000166//nucleotide binding;GO:0003674//molecular_function;GO:0003824//catalytic activity;GO:0004672//protein kinase activity;GO:0004674//protein serine/threonine kinase activity;GO:0005488//binding;GO:0005515//protein binding;GO:0005524//ATP binding;GO:0016301//kinase activity;GO:0016740//transferase activity;GO:0016772//transferase activity, transferring phosphorus-containing groups;GO:00167…	GO:0006464//cellular protein modification process;GO:0006468//protein phosphorylation;GO:0006793//phosphorus metabolic process;GO:0006796//phosphate-containing compound metabolic process;GO:0006807//nitrogen compound metabolic process;GO:0008150//biological_process;GO:0008152//metabolic process;GO:0009987//cellular process;GO:0016310//phosphorylation;GO:0019538//protein metabolic process;GO:00362…
mikado.CM035879.1G3494	AOX2	2.8633	4.2533	10.5067	0.570898	0.0780902	0.193676	1.87554	1.58134e-16	1.4056e-15	1.30464	7.47453e-12	1.10173e-10	--	XP_022141101.1 ubiquinol oxidase, mitochondrial [Momordica charantia]	-	GO:0016021//integral component of membrane	GO:0004176//ATP-dependent peptidase activity;GO:0004222//metalloendopeptidase activity;GO:0004497//monooxygenase activity;GO:0005524//ATP binding;GO:0008270//zinc ion binding;GO:0009916//alternative oxidase activity	GO:0006744//ubiquinone biosynthetic process
mikado.CM035879.1G3497	RNS2	287.737	131.823	209.037	-1.12614	7.74172e-84	9.4777e-82	-0.460993	1.13194e-37	1.90042e-36	0.66515	6.82306e-26	2.04643e-24	--	XP_038876700.1 ribonuclease 2-like [Benincasa hispida]	-	-	GO:0003723//RNA binding;GO:0033897//ribonuclease T2 activity	-
mikado.CM035879.1G3516	OsI_012692	59.3067	27.7733	26.8133	-1.09449	1.50591e-20	3.69447e-19	-1.14524	4.76073e-25	5.85537e-24	-0.0507498	0.867318	0.938579	--	XP_015893552.1 costars family protein-like [Ziziphus jujuba]	-	GO:0005575//cellular_component;GO:0031143//pseudopodium;GO:0042995//cell projection;GO:0120025//plasma membrane bounded cell projection	-	GO:0006357//regulation of transcription by RNA polymerase II;GO:0008150//biological_process;GO:0009653//anatomical structure morphogenesis;GO:0030587//sorocarp development;GO:0031288//sorocarp morphogenesis;GO:0032502//developmental process;GO:0032879//regulation of localization;GO:0032970//regulation of actin filament-based process;GO:0040012//regulation of locomotion;GO:0048856//anatomical stru…
mikado.CM035879.1G3519	At1g18265	2.16	1.3733	0.95	-0.653349	0.132655	0.292447	-1.18503	0.0120966	0.0319844	-0.531682	0.385321	0.667142	--	XP_022985083.1 protein FLOURY 1-like [Cucurbita maxima]	-	GO:0005575//cellular_component;GO:0005622//intracellular anatomical structure;GO:0005737//cytoplasm;GO:0005783//endoplasmic reticulum;GO:0005789//endoplasmic reticulum membrane;GO:0012505//endomembrane system;GO:0016020//membrane;GO:0016021//integral component of membrane;GO:0031224//intrinsic component of membrane;GO:0031984//organelle subcompartment;GO:0042175//nuclear outer membrane-endoplasmi…	-	-
mikado.CM035879.1G3521	MADS27	0.06	0.2267	0.52	1.91754	0.213884	0.414493	3.11548	0.0104948	0.0280899	1.19794	0.153541	0.369191	MIKC	XP_022149185.1 MADS-box transcription factor 23 isoform X2 [Momordica charantia]	-	GO:0000776//kinetochore;GO:0005575//cellular_component;GO:0005622//intracellular anatomical structure;GO:0005634//nucleus;GO:0005737//cytoplasm;GO:0043226//organelle;GO:0043227//membrane-bounded organelle;GO:0043229//intracellular organelle;GO:0043231//intracellular membrane-bounded organelle	GO:0000976//transcription cis-regulatory region binding;GO:0000977//RNA polymerase II transcription regulatory region sequence-specific DNA binding;GO:0001067//transcription regulatory region nucleic acid binding;GO:0003674//molecular_function;GO:0003676//nucleic acid binding;GO:0003677//DNA binding;GO:0003690//double-stranded DNA binding;GO:0003700//DNA-binding transcription factor activity;GO:0…	GO:0001101//response to acid chemical;GO:0006139//nucleobase-containing compound metabolic process;GO:0006351//transcription, DNA-templated;GO:0006355//regulation of transcription, DNA-templated;GO:0006357//regulation of transcription by RNA polymerase II;GO:0006725//cellular aromatic compound metabolic process;GO:0006807//nitrogen compound metabolic process;GO:0007275//multicellular organism dev…
mikado.CM035879.1G3527	GTE7	197.66	205.663	530.69	0.0572637	0.518772	0.742126	1.42485	0	0	1.36758	9.3156e-215	2.80411e-212	--	XP_038905010.1 transcription factor GTE7-like [Benincasa hispida]	-	GO:0005634//nucleus;GO:0005845//mRNA cap binding complex	GO:0003700//DNA-binding transcription factor activity;GO:0005515//protein binding	GO:0006355//regulation of transcription, DNA-templated;GO:0006413//translational initiation;GO:0017148//negative regulation of translation
mikado.CM035879.1G3532	PPA6	2.1967	0.94	0.69	-1.22458	0.00172397	0.0075218	-1.67065	3.46777e-05	0.000140972	-0.446064	0.459648	0.730629	--	XP_011002833.1 PREDICTED: soluble inorganic pyrophosphatase 1, chloroplastic-like [Populus euphratica]	ko00190//Oxidative phosphorylation	GO:0005737//cytoplasm	GO:0000287//magnesium ion binding;GO:0004427//inorganic diphosphatase activity	GO:0006796//phosphate-containing compound metabolic process
mikado.CM035879.1G3534	SQE1	0.75	0.4067	0.3367	-0.883044	0.0562856	0.149016	-1.15557	0.0151984	0.039226	-0.272526	0.714275	0.900459	--	XP_022149174.1 squalene monooxygenase-like [Momordica charantia]	ko01100//Metabolic pathways;ko01110//Biosynthesis of secondary metabolites;ko00909//Sesquiterpenoid and triterpenoid biosynthesis;ko00100//Steroid biosynthesis	GO:0005575//cellular_component;GO:0005622//intracellular anatomical structure;GO:0005737//cytoplasm;GO:0005783//endoplasmic reticulum;GO:0009342//glutamate synthase complex (NADPH);GO:0012505//endomembrane system;GO:0016020//membrane;GO:0016021//integral component of membrane;GO:0031224//intrinsic component of membrane;GO:0043226//organelle;GO:0043227//membrane-bounded organelle;GO:0043229//intra…	GO:0000166//nucleotide binding;GO:0003674//molecular_function;GO:0003824//catalytic activity;GO:0004148//dihydrolipoyl dehydrogenase activity;GO:0004355//glutamate synthase (NADPH) activity;GO:0004497//monooxygenase activity;GO:0004506//squalene monooxygenase activity;GO:0004729//oxygen-dependent protoporphyrinogen oxidase activity;GO:0004764//shikimate 3-dehydrogenase (NADP+) activity;GO:0005488…	GO:0001101//response to acid chemical;GO:0006096//glycolytic process;GO:0006400//tRNA modification;GO:0006537//glutamate biosynthetic process;GO:0006629//lipid metabolic process;GO:0006631//fatty acid metabolic process;GO:0006694//steroid biosynthetic process;GO:0006744//ubiquinone biosynthetic process;GO:0006779//porphyrin-containing compound biosynthetic process;GO:0006813//potassium ion transp…
mikado.CM035879.1G3539	RE1	0.2833	0	0.78	-8.14636	1.51394e-07	1.36123e-06	1.46097	7.09337e-05	0.000277643	9.60733	2.45112e-11	3.46373e-10	--	GAU19483.1 hypothetical protein TSUD_77270 [Trifolium subterraneum]	-	-	GO:0008168//methyltransferase activity	GO:0009086//methionine biosynthetic process;GO:0015074//DNA integration
mikado.CM035879.1G3542	PRB1	0.7067	2.3667	2.15	1.74375	0.00359973	0.0144852	1.60523	0.00835328	0.0228684	-0.13852	0.803734	0.917002	--	KAG2704817.1 hypothetical protein I3760_05G023400 [Carya illinoinensis]	ko04075//Plant hormone signal transduction;ko04626//Plant-pathogen interaction;ko04016//MAPK signaling pathway - plant	-	-	-
mikado.CM035879.1G3544	--	2.1067	1.1033	0.72	-0.933093	0.000155854	0.000860994	-1.54889	1.87799e-08	1.03984e-07	-0.6158	0.0879466	0.24797	--	XP_004150277.1 uncharacterized protein LOC101223143 [Cucumis sativus]	-	-	-	-
mikado.CM035879.1G3548	--	41.8333	24.2667	94.7033	-0.785677	8.5193e-22	2.23807e-20	1.17876	7.18101e-70	1.99777e-68	1.96444	1.26075e-147	2.40448e-145	--	XP_022922983.1 uncharacterized protein LOC111430804 [Cucurbita moschata]	-	-	GO:0003677//DNA binding	-
mikado.CM035879.1G3555	PSK	83.4967	76.37	17.0667	-0.128713	0.055205	0.146655	-2.29054	1.63697e-51	3.50403e-50	-2.16182	1.49529e-37	6.43002e-36	--	PON40330.1 Phytosulfokine [Parasponia andersonii]	-	GO:0005576//extracellular region	GO:0008083//growth factor activity	GO:0008283//cell population proliferation
mikado.CM035879.1G3556	--	1.6133	0.76	0.5467	-1.08597	0.0505017	0.136822	-1.56131	0.0098645	0.0265932	-0.475338	0.57409	0.820335	--	KAG6761277.1 hypothetical protein POTOM_034485 [Populus tomentosa]	-	-	-	-
mikado.CM035879.1G3558	--	1.9033	0.5633	0.3633	-1.75647	0.0016626	0.00729114	-2.38916	4.48622e-05	0.000179607	-0.632695	0.507052	0.769634	--	XP_038905216.1 protein SOB FIVE-LIKE 6-like [Benincasa hispida]	-	-	-	-
mikado.CM035879.1G3560	NAT4	0.18	0.4	1.4267	1.152	0.182431	0.370017	2.98658	3.63145e-07	1.8075e-06	1.83458	0.000144305	0.000963475	--	XP_022984457.1 nucleobase-ascorbate transporter 4 [Cucurbita maxima]	-	GO:0005575//cellular_component;GO:0016020//membrane;GO:0016021//integral component of membrane;GO:0031224//intrinsic component of membrane	GO:0003674//molecular_function;GO:0005215//transporter activity;GO:0015205//nucleobase transmembrane transporter activity;GO:0022857//transmembrane transporter activity;GO:0042907//xanthine transmembrane transporter activity	GO:0006810//transport;GO:0008150//biological_process;GO:0015851//nucleobase transport;GO:0042906//xanthine transport;GO:0051179//localization;GO:0051234//establishment of localization;GO:0055085//transmembrane transport
mikado.CM035879.1G3561	--	112.573	81.2567	171.96	-0.470307	1.28925e-12	1.897e-11	0.611208	1.14514e-19	1.16541e-18	1.08151	1.84519e-53	1.08727e-51	--	-	-	GO:0005575//cellular_component;GO:0005886//plasma membrane;GO:0016020//membrane;GO:0016021//integral component of membrane;GO:0031224//intrinsic component of membrane;GO:0071944//cell periphery	-	GO:0000003//reproduction;GO:0003006//developmental process involved in reproduction;GO:0007049//cell cycle;GO:0007275//multicellular organism development;GO:0008150//biological_process;GO:0009553//embryo sac development;GO:0009554//megasporogenesis;GO:0009987//cellular process;GO:0019953//sexual reproduction;GO:0022402//cell cycle process;GO:0022414//reproductive process;GO:0032501//multicellular…
mikado.CM035879.1G359	YPQ1	3.2467	32.8333	27.5967	3.33813	2.60601e-94	3.63845e-92	3.08746	1.3921e-88	4.8532e-87	-0.250667	0.0331136	0.115546	--	XP_022155474.1 probable vacuolar amino acid transporter YPQ1 [Momordica charantia]	-	-	-	-
mikado.CM035879.1G3598	--	0.7467	0.42	0.26	-0.830075	0.0589169	0.154387	-1.52195	0.00165008	0.00522101	-0.691878	0.302773	0.575247	--	XP_022149220.1 uncharacterized protein LOC111017696 [Momordica charantia]	-	-	-	-
mikado.CM035879.1G3600	--	0.04	0.5667	2.0633	3.82443	2.43687e-05	0.000156287	5.68883	4.30326e-13	3.22275e-12	1.8644	1.96724e-08	2.15096e-07	--	KAE8645659.1 hypothetical protein Csa_020439 [Cucumis sativus]	-	GO:0005634//nucleus;GO:0005737//cytoplasm;GO:0033557//Slx1-Slx4 complex	GO:0003723//RNA binding	GO:0006260//DNA replication;GO:0006281//DNA repair
mikado.CM035879.1G3603	GH3.1	16.23	15.67	58.16	-0.0506578	0.168483	0.348701	1.84136	9.30485e-114	4.19488e-112	1.89202	6.00077e-116	8.28306e-114	--	XP_023519906.1 probable indole-3-acetic acid-amido synthetase GH3.1 [Cucurbita pepo subsp. pepo] [Cucurbita pepo]	ko04075//Plant hormone signal transduction	-	-	-
mikado.CM035879.1G3609	--	88.7433	484.907	389.73	2.45	0	0	2.13476	0	0	-0.315232	1.09615e-07	1.11735e-06	--	XP_023552321.1 uncharacterized protein LOC111810019 [Cucurbita pepo subsp. pepo] [Cucurbita pepo]	-	-	-	-
mikado.CM035879.1G3611	CAD1	52.17	36.4467	24.52	-0.517434	4.56787e-13	6.91357e-12	-1.08926	1.23815e-39	2.15823e-38	-0.571828	1.38682e-08	1.53168e-07	--	XP_022149299.1 cinnamyl alcohol dehydrogenase 1-like [Momordica charantia]	ko01100//Metabolic pathways;ko01110//Biosynthesis of secondary metabolites;ko00940//Phenylpropanoid biosynthesis	GO:0005737//cytoplasm	GO:0000286//alanine dehydrogenase activity;GO:0003824//catalytic activity;GO:0004024//alcohol dehydrogenase activity, zinc-dependent;GO:0008270//zinc ion binding;GO:0008743//L-threonine 3-dehydrogenase activity;GO:0016491//oxidoreductase activity;GO:0016655//oxidoreductase activity, acting on NAD(P)H, quinone or similar compound as acceptor;GO:0018467//formaldehyde dehydrogenase activity;GO:00506…	GO:0002376//immune system process;GO:0006113//fermentation;GO:0006522//alanine metabolic process;GO:0006567//threonine catabolic process;GO:0006813//potassium ion transport;GO:0008152//metabolic process;GO:0009404//toxin metabolic process;GO:0010127//mycothiol-dependent detoxification;GO:0019439//aromatic compound catabolic process;GO:0030436//asexual sporulation;GO:0030494//bacteriochlorophyll b…
mikado.CM035879.1G3616	At4g34220	14.42	8.49	5.7367	-0.764235	2.8174e-17	5.76279e-16	-1.32979	1.07153e-37	1.80019e-36	-0.565552	4.45714e-05	0.000323618	--	XP_022979180.1 probable LRR receptor-like serine/threonine-protein kinase At4g37250 [Cucurbita maxima]	-	GO:0005575//cellular_component;GO:0005886//plasma membrane;GO:0016020//membrane;GO:0016021//integral component of membrane;GO:0031224//intrinsic component of membrane;GO:0071944//cell periphery	GO:0000166//nucleotide binding;GO:0003674//molecular_function;GO:0004672//protein kinase activity;GO:0005488//binding;GO:0005515//protein binding;GO:0005524//ATP binding;GO:0017076//purine nucleotide binding;GO:0030246//carbohydrate binding;GO:0030554//adenyl nucleotide binding;GO:0032553//ribonucleotide binding;GO:0032555//purine ribonucleotide binding;GO:0032559//adenyl ribonucleotide binding;G…	GO:0001101//response to acid chemical;GO:0006464//cellular protein modification process;GO:0006468//protein phosphorylation;GO:0006793//phosphorus metabolic process;GO:0006796//phosphate-containing compound metabolic process;GO:0006807//nitrogen compound metabolic process;GO:0006950//response to stress;GO:0007154//cell communication;GO:0007155//cell adhesion;GO:0008150//biological_process;GO:0008…
mikado.CM035879.1G3621	CYCD3-3	1.5633	1.08	0.69	-0.533594	0.122854	0.275982	-1.17996	0.0049287	0.0141515	-0.646363	0.231952	0.487209	--	XP_022149313.1 cyclin-D3-1-like [Momordica charantia]	ko04075//Plant hormone signal transduction	GO:0005575//cellular_component;GO:0005622//intracellular anatomical structure;GO:0005634//nucleus;GO:0043226//organelle;GO:0043227//membrane-bounded organelle;GO:0043229//intracellular organelle;GO:0043231//intracellular membrane-bounded organelle	-	GO:0000003//reproduction;GO:0000082//G1/S transition of mitotic cell cycle;GO:0000278//mitotic cell cycle;GO:0003006//developmental process involved in reproduction;GO:0007049//cell cycle;GO:0007275//multicellular organism development;GO:0008150//biological_process;GO:0009719//response to endogenous stimulus;GO:0009725//response to hormone;GO:0009735//response to cytokinin;GO:0009743//response to…
mikado.CM035879.1G3622	MAIL3	0.74	1.1167	1.65	0.593601	0.209844	0.409152	1.15687	0.00364044	0.010738	0.563267	0.100869	0.274373	--	XP_022152173.1 serine/threonine-protein phosphatase 7 long form homolog isoform X1 [Momordica charantia]	-	-	-	-
mikado.CM035879.1G3626	TOGT1	6.3433	17.3733	17.87	1.45356	4.61232e-23	1.28504e-21	1.49423	1.90931e-26	2.44802e-25	0.0406651	0.369259	0.650131	--	XP_008456146.1 PREDICTED: UDP-glucose flavonoid 3-O-glucosyltransferase 7-like [Cucumis melo]	ko01110//Biosynthesis of secondary metabolites;ko00999//Biosynthesis of various plant secondary metabolites	-	GO:0008194//UDP-glycosyltransferase activity	-
mikado.CM035879.1G3629	CCOMT	35.0033	23.09	12.1133	-0.600224	5.37252e-09	5.75012e-08	-1.5309	3.0368e-38	5.17474e-37	-0.930672	2.1425e-10	2.79229e-09	--	OMO63248.1 O-methyltransferase, family 3 [Corchorus olitorius]	ko01100//Metabolic pathways;ko01110//Biosynthesis of secondary metabolites;ko00940//Phenylpropanoid biosynthesis;ko00941//Flavonoid biosynthesis;ko00945//Stilbenoid, diarylheptanoid and gingerol biosynthesis	-	GO:0008171//O-methyltransferase activity	-
mikado.CM035879.1G3631	PUB26	60.08	86.5333	173.153	0.526371	2.16853e-13	3.37671e-12	1.52709	5.52362e-208	4.70936e-206	1.00072	3.89389e-90	4.00349e-88	--	XP_022942824.1 U-box domain-containing protein 26-like [Cucurbita moschata]	-	GO:0000109//nucleotide-excision repair complex	GO:0003674//molecular_function;GO:0003824//catalytic activity;GO:0004842//ubiquitin-protein transferase activity;GO:0008270//zinc ion binding;GO:0016740//transferase activity;GO:0019787//ubiquitin-like protein transferase activity;GO:0061630//ubiquitin protein ligase activity;GO:0061659//ubiquitin-like protein ligase activity;GO:0140096//catalytic activity, acting on a protein	GO:0002376//immune system process;GO:0006289//nucleotide-excision repair;GO:0006464//cellular protein modification process;GO:0006807//nitrogen compound metabolic process;GO:0006950//response to stress;GO:0006952//defense response;GO:0006955//immune response;GO:0008150//biological_process;GO:0008152//metabolic process;GO:0009605//response to external stimulus;GO:0009607//response to biotic stimul…
mikado.CM035879.1G3632	At5g67130	1.9233	1.37	0.6733	-0.489433	0.11158	0.256369	-1.51422	0.000135821	0.000511954	-1.02478	0.0374345	0.127264	--	XP_023552529.1 PI-PLC X domain-containing protein At5g67130-like [Cucurbita pepo subsp. pepo] [Cucurbita pepo]	-	-	GO:0005515//protein binding	GO:0007165//signal transduction
mikado.CM035879.1G3639	ERF109	85.5833	93.24	480.897	0.123619	0.641816	0.826739	2.49033	0	0	2.36671	0	0	ERF	XP_022942387.1 ethylene-responsive transcription factor ERF109-like [Cucurbita moschata]	-	GO:0045202//synapse	GO:0003700//DNA-binding transcription factor activity;GO:0046872//metal ion binding	GO:0006355//regulation of transcription, DNA-templated
mikado.CM035879.1G3669	ARPN	8.9667	13.6167	1.48	0.60273	0.0323956	0.0950077	-2.59897	4.30132e-11	2.87819e-10	-3.2017	4.8004e-17	9.81451e-16	--	XP_008465594.1 PREDICTED: basic blue protein-like [Cucumis melo]	-	-	GO:0009055//electron transfer activity	-
mikado.CM035879.1G3670	ARPN	26.3833	3.0733	6.95	-3.10175	1.78868e-39	9.09042e-38	-1.92454	1.00345e-25	1.26331e-24	1.17721	0.000275343	0.00173936	--	XP_022985341.1 basic blue protein-like [Cucurbita maxima]	-	-	GO:0009055//electron transfer activity	-
mikado.CM035879.1G3671	ARPN	14.1333	4.52	3.91	-1.64471	1.46161e-09	1.65862e-08	-1.85386	1.73368e-11	1.19124e-10	-0.209154	0.654606	0.861648	--	XP_022985341.1 basic blue protein-like [Cucurbita maxima]	-	-	GO:0009055//electron transfer activity	-
mikado.CM035879.1G3683	--	34.01	16.63	13.3367	-1.03217	1.53048e-26	4.98498e-25	-1.35056	3.95199e-42	7.29997e-41	-0.31839	0.0195371	0.0746923	--	XP_022922755.1 legumin J-like [Cucurbita moschata]	-	-	GO:0010309//acireductone dioxygenase [iron(II)-requiring] activity	-
mikado.CM035879.1G3692	AtMg01250	0.1433	0.6967	0.2533	2.28109	6.65454e-05	0.00039404	0.821663	0.314481	0.495274	-1.45943	0.00252505	0.0129487	--	BBN69274.1 TatD related DNase [Prunus dulcis]	-	-	GO:0003964//RNA-directed DNA polymerase activity	GO:0000373//Group II intron splicing
mikado.CM035879.1G3699	FD1	310.073	108.253	92.19	-1.5182	1.87591e-15	3.39796e-14	-1.74993	4.25118e-128	2.1677e-126	-0.231729	0.0912465	0.254659	--	XP_022136608.1 ferredoxin [Momordica charantia]	ko01100//Metabolic pathways;ko00195//Photosynthesis	GO:0005575//cellular_component;GO:0005622//intracellular anatomical structure;GO:0005737//cytoplasm;GO:0009507//chloroplast;GO:0009536//plastid;GO:0043226//organelle;GO:0043227//membrane-bounded organelle;GO:0043229//intracellular organelle;GO:0043231//intracellular membrane-bounded organelle	GO:0003674//molecular_function;GO:0003824//catalytic activity;GO:0005488//binding;GO:0009055//electron transfer activity;GO:0016491//oxidoreductase activity;GO:0016655//oxidoreductase activity, acting on NAD(P)H, quinone or similar compound as acceptor;GO:0043167//ion binding;GO:0043169//cation binding;GO:0046872//metal ion binding;GO:0051536//iron-sulfur cluster binding;GO:0051537//2 iron, 2 sul…	GO:0006091//generation of precursor metabolites and energy;GO:0006814//sodium ion transport;GO:0008150//biological_process;GO:0008152//metabolic process;GO:0009987//cellular process;GO:0010124//phenylacetate catabolic process;GO:0016226//iron-sulfur cluster assembly;GO:0022900//electron transport chain;GO:0044237//cellular metabolic process
mikado.CM035879.1G37	BKI1	2.7333	1.2867	0.54	-1.08702	0.00453631	0.0177203	-2.33963	2.03086e-06	9.38522e-06	-1.25261	0.0570126	0.177895	--	XP_022144179.1 BRI1 kinase inhibitor 1-like [Momordica charantia]	ko04075//Plant hormone signal transduction	-	GO:0005540//hyaluronic acid binding	GO:0007155//cell adhesion
mikado.CM035879.1G3700	AP1	225.373	19.3967	14.35	-3.53844	3.81113e-236	1.97321e-233	-3.97319	2.74413e-299	3.54559e-297	-0.434758	0.0482389	0.155875	--	XP_022136608.1 ferredoxin [Momordica charantia]	ko01100//Metabolic pathways;ko00195//Photosynthesis	GO:0005575//cellular_component;GO:0005622//intracellular anatomical structure;GO:0005737//cytoplasm;GO:0009507//chloroplast;GO:0009532//plastid stroma;GO:0009536//plastid;GO:0009570//chloroplast stroma;GO:0043226//organelle;GO:0043227//membrane-bounded organelle;GO:0043229//intracellular organelle;GO:0043231//intracellular membrane-bounded organelle	GO:0003674//molecular_function;GO:0003824//catalytic activity;GO:0005488//binding;GO:0009055//electron transfer activity;GO:0016491//oxidoreductase activity;GO:0043167//ion binding;GO:0043169//cation binding;GO:0046872//metal ion binding;GO:0051536//iron-sulfur cluster binding;GO:0051537//2 iron, 2 sulfur cluster binding;GO:0051540//metal cluster binding	GO:0006091//generation of precursor metabolites and energy;GO:0006124//ferredoxin metabolic process;GO:0006807//nitrogen compound metabolic process;GO:0008150//biological_process;GO:0008152//metabolic process;GO:0009314//response to radiation;GO:0009416//response to light stimulus;GO:0009628//response to abiotic stimulus;GO:0009642//response to light intensity;GO:0009643//photosynthetic acclimati…
mikado.CM035879.1G3702	MLO4	0.0933	0.1933	0.52	1.05063	0.433228	0.661419	2.47805	0.0111795	0.0297732	1.42742	0.0702063	0.208739	--	XP_022136466.1 MLO-like protein 4 [Momordica charantia]	-	GO:0005575//cellular_component;GO:0005886//plasma membrane;GO:0016020//membrane;GO:0016021//integral component of membrane;GO:0031224//intrinsic component of membrane;GO:0071944//cell periphery	GO:0003674//molecular_function;GO:0005488//binding;GO:0005515//protein binding;GO:0005516//calmodulin binding	GO:0006950//response to stress;GO:0006952//defense response;GO:0008150//biological_process;GO:0009607//response to biotic stimulus;GO:0050896//response to stimulus
mikado.CM035879.1G3703	--	0.33	0.2133	2.0967	-0.629357	0.34075	0.56835	2.66756	4.26521e-11	2.85555e-10	3.29692	8.08934e-13	1.2743e-11	--	XP_022136404.1 ankyrin repeat-containing protein ITN1-like [Momordica charantia]	-	-	GO:0005515//protein binding	-
mikado.CM035879.1G3705	--	3.2867	5.8933	2.5533	0.842459	1.83634e-05	0.000120255	-0.364243	0.06679	0.142554	-1.2067	6.90863e-08	7.17992e-07	--	XP_022136404.1 ankyrin repeat-containing protein ITN1-like [Momordica charantia]	-	-	GO:0005515//protein binding	-
mikado.CM035879.1G3717	EIX2	1.2167	0.6733	0.5933	-0.853541	0.00301997	0.0124568	-1.03602	0.000399413	0.00140653	-0.182478	0.696285	0.888367	--	XP_022988768.1 probable inactive leucine-rich repeat receptor kinase XIAO [Cucurbita maxima]	ko04626//Plant-pathogen interaction	-	GO:0005515//protein binding	-
mikado.CM035879.1G3746	NPF4.3	6.1967	3.42	2.6267	-0.857496	6.97469e-08	6.53355e-07	-1.23826	9.18976e-14	7.09863e-13	-0.380763	0.102814	0.278029	--	XP_038903187.1 protein NRT1/ PTR FAMILY 4.3-like [Benincasa hispida]	-	GO:0005575//cellular_component;GO:0005886//plasma membrane;GO:0016020//membrane;GO:0016021//integral component of membrane;GO:0031224//intrinsic component of membrane;GO:0071944//cell periphery	GO:0003674//molecular_function;GO:0005215//transporter activity;GO:0015333//peptide:proton symporter activity;GO:0022857//transmembrane transporter activity	GO:0006810//transport;GO:0006857//oligopeptide transport;GO:0008150//biological_process;GO:0009605//response to external stimulus;GO:0009607//response to biotic stimulus;GO:0009624//response to nematode;GO:0015833//peptide transport;GO:0042886//amide transport;GO:0043207//response to external biotic stimulus;GO:0050896//response to stimulus;GO:0051179//localization;GO:0051234//establishment of lo…
mikado.CM035879.1G3771	FRO7	69.4667	220.81	133.327	1.66841	6.70883e-154	1.85253e-151	0.940573	2.3295e-96	8.80713e-95	-0.72784	1.11615e-33	4.27114e-32	--	XP_022136349.1 ferric reduction oxidase 7, chloroplastic-like [Momordica charantia]	-	GO:0005575//cellular_component;GO:0005622//intracellular anatomical structure;GO:0005737//cytoplasm;GO:0009507//chloroplast;GO:0009526//plastid envelope;GO:0009536//plastid;GO:0009941//chloroplast envelope;GO:0016020//membrane;GO:0016021//integral component of membrane;GO:0031090//organelle membrane;GO:0031224//intrinsic component of membrane;GO:0031967//organelle envelope;GO:0031969//chloroplast…	GO:0000293//ferric-chelate reductase activity;GO:0003674//molecular_function;GO:0003824//catalytic activity;GO:0005488//binding;GO:0009055//electron transfer activity;GO:0016002//sulfite reductase activity;GO:0016491//oxidoreductase activity;GO:0016722//oxidoreductase activity, acting on metal ions;GO:0016723//oxidoreductase activity, acting on metal ions, NAD or NADP as acceptor;GO:0043167//ion …	GO:0006091//generation of precursor metabolites and energy;GO:0006790//sulfur compound metabolic process;GO:0006810//transport;GO:0006811//ion transport;GO:0008150//biological_process;GO:0008152//metabolic process;GO:0009767//photosynthetic electron transport chain;GO:0009987//cellular process;GO:0015979//photosynthesis;GO:0019684//photosynthesis, light reaction;GO:0022900//electron transport cha…
mikado.CM035879.1G3775	NET2D	1.69	1.1133	4.6133	-0.602138	0.00442068	0.017334	1.44879	6.06379e-16	5.25026e-15	2.05092	1.60196e-26	4.92293e-25	--	KAA0060442.1 protein NETWORKED 2B [Cucumis melo var. makuwa] [Cucumis melo]	-	-	GO:0003779//actin binding;GO:0005524//ATP binding	GO:0007059//chromosome segregation;GO:0030261//chromosome condensation
mikado.CM035879.1G3783	AIL6	0.2967	0.8033	1.0767	1.43716	0.0280017	0.0840659	1.85966	0.00206323	0.00640775	0.422501	0.34379	0.622917	AP2	KAG7031323.1 AP2-like ethylene-responsive transcription factor AIL6, partial [Cucurbita argyrosperma subsp. argyrosperma] [Cucurbita argyrosperma]	-	GO:0005575//cellular_component;GO:0005622//intracellular anatomical structure;GO:0005634//nucleus;GO:0043226//organelle;GO:0043227//membrane-bounded organelle;GO:0043229//intracellular organelle;GO:0043231//intracellular membrane-bounded organelle	GO:0003674//molecular_function;GO:0003676//nucleic acid binding;GO:0003677//DNA binding;GO:0003700//DNA-binding transcription factor activity;GO:0005488//binding;GO:0097159//organic cyclic compound binding;GO:0140110//transcription regulator activity;GO:1901363//heterocyclic compound binding	GO:0000160//phosphorelay signal transduction system;GO:0006139//nucleobase-containing compound metabolic process;GO:0006351//transcription, DNA-templated;GO:0006355//regulation of transcription, DNA-templated;GO:0006725//cellular aromatic compound metabolic process;GO:0006807//nitrogen compound metabolic process;GO:0007154//cell communication;GO:0007165//signal transduction;GO:0007275//multicellu…
mikado.CM035879.1G3786	NRAMP1	11.8833	3.0533	1.4	-1.96048	6.92778e-34	2.92805e-32	-3.08544	2.32173e-54	5.21474e-53	-1.12496	0.000222247	0.00143293	--	PSS21470.1 Metal transporter Nramp1 like [Actinidia chinensis var. chinensis] [Actinidia chinensis]	-	GO:0005887//integral component of plasma membrane;GO:0016020//membrane	GO:0046873//metal ion transmembrane transporter activity	GO:0030001//metal ion transport
mikado.CM035879.1G3799	BAM1	23.35	11.9633	8.3667	-0.964803	8.0548e-34	3.39861e-32	-1.4807	3.78249e-83	1.24262e-81	-0.515895	2.85838e-06	2.47431e-05	--	XP_022136880.1 leucine-rich repeat receptor-like serine/threonine-protein kinase BAM1 [Momordica charantia]	-	-	GO:0004672//protein kinase activity;GO:0005515//protein binding;GO:0005524//ATP binding	GO:0006468//protein phosphorylation
mikado.CM035879.1G3809	DIM	12.8433	15.4	7.68	0.261911	0.12152	0.273562	-0.741841	7.04834e-12	4.94469e-11	-1.00375	1.08145e-15	2.05467e-14	--	XP_023514607.1 delta(24)-sterol reductase-like [Cucurbita pepo subsp. pepo] [Cucurbita pepo]	ko01100//Metabolic pathways;ko01110//Biosynthesis of secondary metabolites;ko00100//Steroid biosynthesis	-	GO:0016491//oxidoreductase activity;GO:0050660//flavin adenine dinucleotide binding	GO:0005975//carbohydrate metabolic process
mikado.CM035879.1G3813	--	30.9467	10.5167	13.6833	-1.55711	2.48256e-14	4.11585e-13	-1.17736	2.94893e-13	2.22711e-12	0.379742	0.108611	0.288706	--	-	-	-	-	-
mikado.CM035879.1G3818	At4g40080	3.98	4.19	8.2233	0.0741818	0.941216	0.976937	1.04695	4.41854e-07	2.17936e-06	0.972773	2.5644e-07	2.50171e-06	--	XP_022136401.1 putative clathrin assembly protein At4g40080 [Momordica charantia]	-	GO:0005575//cellular_component;GO:0005622//intracellular anatomical structure;GO:0005737//cytoplasm;GO:0005794//Golgi apparatus;GO:0005887//integral component of plasma membrane;GO:0005905//clathrin-coated pit;GO:0012505//endomembrane system;GO:0016020//membrane;GO:0030135//coated vesicle;GO:0030136//clathrin-coated vesicle;GO:0031410//cytoplasmic vesicle;GO:0031982//vesicle;GO:0043226//organelle…	GO:0003674//molecular_function;GO:0005488//binding;GO:0005543//phospholipid binding;GO:0008289//lipid binding;GO:0015129//lactate transmembrane transporter activity;GO:0043167//ion binding;GO:0043168//anion binding	GO:0006810//transport;GO:0006886//intracellular protein transport;GO:0006897//endocytosis;GO:0008150//biological_process;GO:0015727//lactate transport;GO:0016192//vesicle-mediated transport;GO:0051179//localization;GO:0051234//establishment of localization;GO:0098657//import into cell
mikado.CM035879.1G3825	--	1.7667	6.3267	12.6867	1.84042	0.228309	0.435017	2.84421	0.0582369	0.126727	1.0038	6.85883e-08	7.13113e-07	--	-	-	-	-	-
mikado.CM035879.1G3826	--	2.2333	3.86	1.2167	0.789402	0.0663089	0.169625	-0.876265	0.0263667	0.0637389	-1.66567	1.8262e-05	0.000141783	--	XP_038903465.1 uncharacterized protein LOC120090047 [Benincasa hispida]	-	-	GO:0030247//polysaccharide binding	-
mikado.CM035879.1G3835	At2g19230	0.5533	0.6933	1.37	0.3254	0.54721	0.766355	1.30796	0.000195948	0.000721027	0.982555	0.0039309	0.0190329	--	XP_022144085.1 probable LRR receptor-like serine/threonine-protein kinase At1g07560 isoform X2 [Momordica charantia]	-	GO:0016012//sarcoglycan complex	GO:0004672//protein kinase activity;GO:0005515//protein binding;GO:0005524//ATP binding	GO:0006468//protein phosphorylation
mikado.CM035879.1G3848	--	21.28	24.5633	11.8933	0.207008	0.364113	0.594036	-0.839345	9.49435e-11	6.22835e-10	-1.04635	8.763e-14	1.48531e-12	--	XP_022941601.1 uncharacterized protein LOC111446909 [Cucurbita moschata]	-	-	-	-
mikado.CM035879.1G3852	ANN2	15.23	45.64	58.69	1.58338	6.43706e-56	4.90717e-54	1.9462	8.65001e-112	3.81056e-110	0.362816	7.71905e-08	7.97902e-07	--	XP_022136914.1 annexin D2-like [Momordica charantia]	-	GO:0005575//cellular_component;GO:0005576//extracellular region;GO:0005622//intracellular anatomical structure;GO:0005634//nucleus;GO:0005737//cytoplasm;GO:0005829//cytosol;GO:0009579//thylakoid;GO:0016020//membrane;GO:0043226//organelle;GO:0043227//membrane-bounded organelle;GO:0043229//intracellular organelle;GO:0043231//intracellular membrane-bounded organelle;GO:0048046//apoplast	GO:0003674//molecular_function;GO:0005488//binding;GO:0005509//calcium ion binding;GO:0005543//phospholipid binding;GO:0005544//calcium-dependent phospholipid binding;GO:0008289//lipid binding;GO:0043167//ion binding;GO:0043168//anion binding;GO:0043169//cation binding;GO:0046872//metal ion binding	GO:0001101//response to acid chemical;GO:0006810//transport;GO:0006950//response to stress;GO:0006970//response to osmotic stress;GO:0008150//biological_process;GO:0008643//carbohydrate transport;GO:0009266//response to temperature stimulus;GO:0009408//response to heat;GO:0009409//response to cold;GO:0009414//response to water deprivation;GO:0009415//response to water;GO:0009628//response to abio…
mikado.CM035879.1G3853	RPL29	126.193	88.2733	62.3867	-0.515586	1.28109e-15	2.34791e-14	-1.01633	1.30806e-55	3.01083e-54	-0.50074	1.11413e-07	1.13429e-06	--	XP_022941582.1 50S ribosomal protein L29, chloroplastic-like [Cucurbita moschata]	ko03010//Ribosome	GO:0000315//organellar large ribosomal subunit;GO:0005575//cellular_component;GO:0005622//intracellular anatomical structure;GO:0005737//cytoplasm;GO:0005840//ribosome;GO:0009295//nucleoid;GO:0009507//chloroplast;GO:0009526//plastid envelope;GO:0009532//plastid stroma;GO:0009536//plastid;GO:0009570//chloroplast stroma;GO:0009941//chloroplast envelope;GO:0022625//cytosolic large ribosomal subunit;…	GO:0003674//molecular_function;GO:0003735//structural constituent of ribosome;GO:0005198//structural molecule activity	GO:0006412//translation;GO:0006518//peptide metabolic process;GO:0006807//nitrogen compound metabolic process;GO:0008150//biological_process;GO:0008152//metabolic process;GO:0009058//biosynthetic process;GO:0009059//macromolecule biosynthetic process;GO:0009987//cellular process;GO:0010467//gene expression;GO:0019538//protein metabolic process;GO:0034641//cellular nitrogen compound metabolic proc…
mikado.CM035879.1G3869	fabZ	27.57	19.67	13.7267	-0.487102	2.90917e-06	2.17178e-05	-1.00612	4.32021e-16	3.77319e-15	-0.519016	0.00119521	0.00661847	--	XP_022982573.1 uncharacterized protein LOC111481409 [Cucurbita maxima]	ko01100//Metabolic pathways;ko01212//Fatty acid metabolism;ko00061//Fatty acid biosynthesis;ko00780//Biotin metabolism	-	GO:0016836//hydro-lyase activity;GO:0019171//3-hydroxyacyl-[acyl-carrier-protein] dehydratase activity	GO:0006633//fatty acid biosynthetic process
mikado.CM035879.1G3906	RNGTT	0.03	0.11	0.37	1.87447	0.270637	0.487664	3.62449	0.00227354	0.00699589	1.75002	0.034236	0.118651	--	XP_038881807.1 mRNA-capping enzyme [Benincasa hispida]	ko03015//mRNA surveillance pathway	GO:0005575//cellular_component;GO:0005622//intracellular anatomical structure;GO:0005634//nucleus;GO:0005654//nucleoplasm;GO:0005737//cytoplasm;GO:0031974//membrane-enclosed lumen;GO:0031981//nuclear lumen;GO:0043226//organelle;GO:0043227//membrane-bounded organelle;GO:0043229//intracellular organelle;GO:0043231//intracellular membrane-bounded organelle;GO:0043233//organelle lumen;GO:0070013//int…	GO:0000166//nucleotide binding;GO:0001882//nucleoside binding;GO:0001883//purine nucleoside binding;GO:0003674//molecular_function;GO:0003824//catalytic activity;GO:0003910//DNA ligase (ATP) activity;GO:0004484//mRNA guanylyltransferase activity;GO:0004651//polynucleotide 5'-phosphatase activity;GO:0004721//phosphoprotein phosphatase activity;GO:0004725//protein tyrosine phosphatase activity;GO:0…	GO:0006139//nucleobase-containing compound metabolic process;GO:0006281//DNA repair;GO:0006310//DNA recombination;GO:0006351//transcription, DNA-templated;GO:0006366//transcription by RNA polymerase II;GO:0006370//7-methylguanosine mRNA capping;GO:0006396//RNA processing;GO:0006397//mRNA processing;GO:0006464//cellular protein modification process;GO:0006470//protein dephosphorylation;GO:0006725/…
mikado.CM035879.1G3911	--	2.88	4.11	10.53	0.51307	0.0833578	0.203878	1.87036	4.7502e-22	5.28724e-21	1.3573	2.34321e-14	4.14022e-13	--	XP_022942773.1 F-box protein At5g49610-like [Cucurbita moschata]	-	-	GO:0005515//protein binding	-
mikado.CM035879.1G392	PSBO	662.153	447.933	330.59	-0.563881	4.25452e-52	3.02961e-50	-1.00212	3.67034e-208	3.13996e-206	-0.438241	9.57321e-20	2.22077e-18	--	XP_028947362.1 oxygen-evolving enhancer protein 1, chloroplastic-like [Malus domestica]	ko01100//Metabolic pathways;ko00195//Photosynthesis	GO:0009654//photosystem II oxygen evolving complex	GO:0010242//oxygen evolving activity	GO:0010207//photosystem II assembly;GO:0042549//photosystem II stabilization
mikado.CM035879.1G3924	TC_0628	28.85	24.5933	12.5233	-0.230304	0.00690128	0.025656	-1.20395	2.37938e-21	2.58636e-20	-0.973649	1.04456e-10	1.40308e-09	--	XP_022136390.1 maf-like protein DDB_G0281937 [Momordica charantia]	-	GO:0005575//cellular_component;GO:0005622//intracellular anatomical structure;GO:0005737//cytoplasm;GO:0009507//chloroplast;GO:0009526//plastid envelope;GO:0009536//plastid;GO:0009941//chloroplast envelope;GO:0016020//membrane;GO:0016021//integral component of membrane;GO:0030428//cell septum;GO:0031090//organelle membrane;GO:0031224//intrinsic component of membrane;GO:0031967//organelle envelope…	GO:0003674//molecular_function;GO:0003824//catalytic activity;GO:0016462//pyrophosphatase activity;GO:0016787//hydrolase activity;GO:0016817//hydrolase activity, acting on acid anhydrides;GO:0016818//hydrolase activity, acting on acid anhydrides, in phosphorus-containing anhydrides;GO:0016853//isomerase activity;GO:0016859//cis-trans isomerase activity;GO:0047429//nucleoside-triphosphate diphosph…	GO:0000917//division septum assembly;GO:0006629//lipid metabolic process;GO:0006720//isoprenoid metabolic process;GO:0008150//biological_process;GO:0008152//metabolic process;GO:0008299//isoprenoid biosynthetic process;GO:0008610//lipid biosynthetic process;GO:0009058//biosynthetic process;GO:0009987//cellular process;GO:0016119//carotene metabolic process;GO:0016120//carotene biosynthetic proces…
mikado.CM035879.1G3926	--	1.4233	0.8633	2.2133	-0.721284	0.111927	0.256891	0.636947	0.203817	0.356498	1.35823	0.00352979	0.0173054	--	XP_008452085.1 PREDICTED: putative 2-succinyl-6-hydroxy-2,4-cyclohexadiene-1-carboxylate synthase isoform X1 [Cucumis melo]	-	GO:0016021//integral component of membrane	GO:0003674//molecular_function;GO:0003824//catalytic activity;GO:0004414//homoserine O-acetyltransferase activity;GO:0008236//serine-type peptidase activity;GO:0016757//glycosyltransferase activity;GO:0016787//hydrolase activity;GO:0016788//hydrolase activity, acting on ester bonds;GO:0047570//3-oxoadipate enol-lactonase activity;GO:0070205//2-succinyl-6-hydroxy-2,4-cyclohexadiene-1-carboxylate s…	GO:0005975//carbohydrate metabolic process;GO:0006112//energy reserve metabolic process;GO:0006508//proteolysis;GO:0006629//lipid metabolic process;GO:0009058//biosynthetic process;GO:0009086//methionine biosynthetic process;GO:0009102//biotin biosynthetic process;GO:0009234//menaquinone biosynthetic process;GO:0015979//photosynthesis;GO:0030163//protein catabolic process;GO:0042952//beta-ketoadi…
mikado.CM035879.1G3929	PUB5	17.3533	17.59	55.35	0.0195427	0.469078	0.694935	1.67337	3.21176e-160	2.11858e-158	1.65383	6.67659e-125	1.04911e-122	--	XP_038893431.1 U-box domain-containing protein 5 isoform X1 [Benincasa hispida]	-	-	GO:0003674//molecular_function;GO:0003824//catalytic activity;GO:0004842//ubiquitin-protein transferase activity;GO:0005515//protein binding;GO:0008270//zinc ion binding;GO:0016740//transferase activity;GO:0019787//ubiquitin-like protein transferase activity;GO:0140096//catalytic activity, acting on a protein	GO:0006355//regulation of transcription, DNA-templated;GO:0006464//cellular protein modification process;GO:0006807//nitrogen compound metabolic process;GO:0008150//biological_process;GO:0008152//metabolic process;GO:0009987//cellular process;GO:0016567//protein ubiquitination;GO:0019538//protein metabolic process;GO:0032446//protein modification by small protein conjugation;GO:0036211//protein m…
mikado.CM035879.1G3931	LAC11	6.0533	3.0233	1.8433	-1.00159	4.25724e-08	4.09446e-07	-1.71541	6.88144e-20	7.04329e-19	-0.713823	0.0105688	0.0443261	--	XP_022136856.1 laccase-11-like [Momordica charantia]	-	-	GO:0005375//copper ion transmembrane transporter activity;GO:0005507//copper ion binding;GO:0016491//oxidoreductase activity	GO:0006825//copper ion transport
mikado.CM035879.1G3938	SAMT	16.2067	32.67	27.46	1.01138	2.34691e-17	4.82428e-16	0.760744	5.57636e-11	3.70564e-10	-0.250635	0.0170843	0.0667921	--	XP_038896307.1 salicylate carboxymethyltransferase isoform X1 [Benincasa hispida]	-	-	GO:0003674//molecular_function;GO:0003824//catalytic activity;GO:0005488//binding;GO:0008168//methyltransferase activity;GO:0016740//transferase activity;GO:0016741//transferase activity, transferring one-carbon groups;GO:0043167//ion binding;GO:0043169//cation binding;GO:0046872//metal ion binding	GO:0008150//biological_process;GO:0008152//metabolic process;GO:0032259//methylation
mikado.CM035879.1G3939	--	3.8233	1.32	2.0767	-1.53429	8.57288e-07	6.95798e-06	-0.880561	0.000786876	0.00263872	0.653732	0.0894223	0.2508	--	XP_022136879.1 uncharacterized protein LOC111008461, partial [Momordica charantia]	-	-	-	-
mikado.CM035879.1G3947	PER72	82.25	42.14	30.66	-0.964825	7.91152e-27	2.61459e-25	-1.42366	6.53593e-20	6.69238e-19	-0.458833	3.79644e-05	0.000279218	--	XP_038904073.1 peroxidase 72-like [Benincasa hispida]	ko01100//Metabolic pathways;ko01110//Biosynthesis of secondary metabolites;ko00940//Phenylpropanoid biosynthesis	-	GO:0004601//peroxidase activity;GO:0020037//heme binding	GO:0006979//response to oxidative stress
mikado.CM035879.1G395	--	375.217	129.117	97.2667	-1.53905	8.61396e-187	3.01513e-184	-1.94771	5.99999e-302	7.83311e-300	-0.408658	2.22768e-07	2.18603e-06	--	XP_022158696.1 uncharacterized protein LOC111025160 [Momordica charantia]	-	GO:0009523//photosystem II;GO:0009654//photosystem II oxygen evolving complex;GO:0019898//extrinsic component of membrane	GO:0005509//calcium ion binding	GO:0015979//photosynthesis
mikado.CM035879.1G3952	GATA5	2.91	1.77	1.33	-0.71727	0.0217618	0.0679854	-1.12959	0.000860264	0.00286633	-0.412323	0.362641	0.64403	GATA	XP_023551796.1 GATA transcription factor 5-like [Cucurbita pepo subsp. pepo] [Cucurbita pepo]	-	GO:0005575//cellular_component;GO:0005622//intracellular anatomical structure;GO:0005634//nucleus;GO:0005667//transcription regulator complex;GO:0032991//protein-containing complex;GO:0043226//organelle;GO:0043227//membrane-bounded organelle;GO:0043229//intracellular organelle;GO:0043231//intracellular membrane-bounded organelle	GO:0000976//transcription cis-regulatory region binding;GO:0000977//RNA polymerase II transcription regulatory region sequence-specific DNA binding;GO:0000981//DNA-binding transcription factor activity, RNA polymerase II-specific;GO:0001067//transcription regulatory region nucleic acid binding;GO:0001228//DNA-binding transcription activator activity, RNA polymerase II-specific;GO:0003674//molecul…	GO:0006139//nucleobase-containing compound metabolic process;GO:0006351//transcription, DNA-templated;GO:0006355//regulation of transcription, DNA-templated;GO:0006357//regulation of transcription by RNA polymerase II;GO:0006366//transcription by RNA polymerase II;GO:0006725//cellular aromatic compound metabolic process;GO:0006807//nitrogen compound metabolic process;GO:0008150//biological_proces…
mikado.CM035879.1G3953	CYP84A1	6.6533	9.59	15.8	0.527454	0.00202318	0.00869747	1.24778	2.24462e-21	2.44199e-20	0.720322	2.4937e-10	3.22978e-09	--	CAB4287763.1 unnamed protein product [Prunus armeniaca]	ko01100//Metabolic pathways;ko01110//Biosynthesis of secondary metabolites;ko00940//Phenylpropanoid biosynthesis	GO:0005575//cellular_component;GO:0005622//intracellular anatomical structure;GO:0005737//cytoplasm;GO:0005783//endoplasmic reticulum;GO:0012505//endomembrane system;GO:0016020//membrane;GO:0016021//integral component of membrane;GO:0031224//intrinsic component of membrane;GO:0043226//organelle;GO:0043227//membrane-bounded organelle;GO:0043229//intracellular organelle;GO:0043231//intracellular me…	GO:0003674//molecular_function;GO:0003824//catalytic activity;GO:0004497//monooxygenase activity;GO:0005488//binding;GO:0005506//iron ion binding;GO:0016491//oxidoreductase activity;GO:0016705//oxidoreductase activity, acting on paired donors, with incorporation or reduction of molecular oxygen;GO:0016709//oxidoreductase activity, acting on paired donors, with incorporation or reduction of molecu…	GO:0006725//cellular aromatic compound metabolic process;GO:0008150//biological_process;GO:0008152//metabolic process;GO:0009058//biosynthetic process;GO:0009314//response to radiation;GO:0009411//response to UV;GO:0009416//response to light stimulus;GO:0009628//response to abiotic stimulus;GO:0009698//phenylpropanoid metabolic process;GO:0009699//phenylpropanoid biosynthetic process;GO:0009808//…
mikado.CM035879.1G3954	CYP84A1	4.63	1.8767	0.86	-1.30284	2.1897e-08	2.19607e-07	-2.4286	7.56172e-18	7.13907e-17	-1.12576	0.00644191	0.0291514	--	KAB1216680.1 Cytochrome P450 84A1 [Morella rubra]	ko01100//Metabolic pathways;ko01110//Biosynthesis of secondary metabolites;ko00940//Phenylpropanoid biosynthesis	GO:0005575//cellular_component;GO:0005622//intracellular anatomical structure;GO:0005737//cytoplasm;GO:0005783//endoplasmic reticulum;GO:0012505//endomembrane system;GO:0016020//membrane;GO:0016021//integral component of membrane;GO:0031224//intrinsic component of membrane;GO:0043226//organelle;GO:0043227//membrane-bounded organelle;GO:0043229//intracellular organelle;GO:0043231//intracellular me…	GO:0003674//molecular_function;GO:0003824//catalytic activity;GO:0004497//monooxygenase activity;GO:0005488//binding;GO:0005506//iron ion binding;GO:0016491//oxidoreductase activity;GO:0016705//oxidoreductase activity, acting on paired donors, with incorporation or reduction of molecular oxygen;GO:0016709//oxidoreductase activity, acting on paired donors, with incorporation or reduction of molecu…	GO:0006725//cellular aromatic compound metabolic process;GO:0008150//biological_process;GO:0008152//metabolic process;GO:0009058//biosynthetic process;GO:0009314//response to radiation;GO:0009411//response to UV;GO:0009416//response to light stimulus;GO:0009628//response to abiotic stimulus;GO:0009698//phenylpropanoid metabolic process;GO:0009699//phenylpropanoid biosynthetic process;GO:0009808//…
mikado.CM035879.1G3957	FBA2	739.28	736.53	347.653	-0.00537659	0.0365693	0.104884	-1.08847	7.70016e-213	6.74868e-211	-1.08309	3.28454e-109	4.18678e-107	--	XP_034683009.1 fructose-bisphosphate aldolase 1, chloroplastic isoform X1 [Vitis riparia]	ko01100//Metabolic pathways;ko01110//Biosynthesis of secondary metabolites;ko01200//Carbon metabolism;ko01230//Biosynthesis of amino acids;ko00010//Glycolysis / Gluconeogenesis;ko00710//Carbon fixation in photosynthetic organisms;ko00051//Fructose and mannose metabolism;ko00030//Pentose phosphate pathway	-	GO:0004332//fructose-bisphosphate aldolase activity	GO:0006096//glycolytic process
mikado.CM035879.1G3972	PME53	4.84	1.0533	1.1033	-2.20004	2.80664e-12	4.03331e-11	-2.13314	1.26466e-12	9.26358e-12	0.0669067	0.822833	0.917002	--	KAG6600598.1 putative pectinesterase 53, partial [Cucurbita argyrosperma subsp. sororia] [Cucurbita argyrosperma]	ko01100//Metabolic pathways;ko00040//Pentose and glucuronate interconversions	GO:0005575//cellular_component;GO:0005576//extracellular region;GO:0005618//cell wall;GO:0005622//intracellular anatomical structure;GO:0005737//cytoplasm;GO:0030312//external encapsulating structure;GO:0071944//cell periphery	GO:0003674//molecular_function;GO:0003824//catalytic activity;GO:0016787//hydrolase activity;GO:0016788//hydrolase activity, acting on ester bonds;GO:0030599//pectinesterase activity;GO:0045330//aspartyl esterase activity;GO:0052689//carboxylic ester hydrolase activity	GO:0000272//polysaccharide catabolic process;GO:0005975//carbohydrate metabolic process;GO:0005976//polysaccharide metabolic process;GO:0008150//biological_process;GO:0008152//metabolic process;GO:0009056//catabolic process;GO:0009057//macromolecule catabolic process;GO:0009987//cellular process;GO:0010393//galacturonan metabolic process;GO:0016043//cellular component organization;GO:0016052//car…
mikado.CM035879.1G3981	--	5.4933	2.6133	1.76	-1.07179	1.06648e-06	8.5332e-06	-1.64211	1.0014e-11	6.96286e-11	-0.570316	0.0879834	0.248045	--	XP_004146139.1 uncharacterized protein LOC101215376 [Cucumis sativus]	-	-	-	-
mikado.CM035879.1G3983	AN3	31.2133	155.637	39.1933	2.31795	1.21882e-194	4.52089e-192	0.328446	0.00455083	0.0131844	-1.9895	1.22546e-158	2.48918e-156	--	XP_043712694.1 naringenin,2-oxoglutarate 3-dioxygenase [Telopea speciosissima]	ko01100//Metabolic pathways;ko01110//Biosynthesis of secondary metabolites;ko00941//Flavonoid biosynthesis	-	GO:0016491//oxidoreductase activity	-
mikado.CM035879.1G4	--	5.5733	0.6733	0.28	-3.04915	1.11528e-32	4.58129e-31	-4.31504	3.59685e-41	6.48156e-40	-1.26589	0.0187344	0.072276	--	XP_024031030.1 uncharacterized protein LOC21394043 [Morus notabilis]	-	GO:0039679//viral occlusion body	-	-
mikado.CM035879.1G4004	Os06g0717800	16.3833	28.9333	34.7733	0.820504	4.40283e-15	7.77677e-14	1.08575	7.9723e-31	1.14781e-29	0.265249	0.000426284	0.00259636	--	KAH7519882.1 hypothetical protein FEM48_Zijuj08G0084400 [Ziziphus jujuba var. spinosa] [Ziziphus jujuba]	-	-	GO:0016791//phosphatase activity	-
mikado.CM035879.1G4008	APF1	27.93	28.5	56.5267	0.0291463	0.479368	0.704564	1.01712	1.75299e-42	3.26695e-41	0.98797	3.90124e-43	1.8744e-41	--	XP_038906112.1 aspartyl protease family protein 1 [Benincasa hispida]	-	-	-	-
mikado.CM035879.1G4009	NIP2	13.6767	15.0267	33.3367	0.135808	0.726555	0.88581	1.28539	8.3966e-29	1.14697e-27	1.14958	4.53057e-26	1.37036e-24	--	XP_004146160.1 NEP1-interacting protein 2 [Cucumis sativus]	-	GO:0000109//nucleotide-excision repair complex;GO:0005575//cellular_component;GO:0005622//intracellular anatomical structure;GO:0005680//anaphase-promoting complex;GO:0005737//cytoplasm;GO:0009507//chloroplast;GO:0009534//chloroplast thylakoid;GO:0009535//chloroplast thylakoid membrane;GO:0009536//plastid;GO:0009579//thylakoid;GO:0016020//membrane;GO:0016021//integral component of membrane;GO:001…	GO:0003674//molecular_function;GO:0003824//catalytic activity;GO:0004842//ubiquitin-protein transferase activity;GO:0005488//binding;GO:0008270//zinc ion binding;GO:0016740//transferase activity;GO:0019787//ubiquitin-like protein transferase activity;GO:0043167//ion binding;GO:0043169//cation binding;GO:0046872//metal ion binding;GO:0061630//ubiquitin protein ligase activity;GO:0061659//ubiquitin…	GO:0006289//nucleotide-excision repair;GO:0006464//cellular protein modification process;GO:0006508//proteolysis;GO:0006511//ubiquitin-dependent protein catabolic process;GO:0006807//nitrogen compound metabolic process;GO:0008150//biological_process;GO:0008152//metabolic process;GO:0009056//catabolic process;GO:0009057//macromolecule catabolic process;GO:0009987//cellular process;GO:0010498//prot…
mikado.CM035879.1G4017	AAE2	1.93	0.89	1.6	-1.11672	0.00146472	0.0064979	-0.270529	0.240263	0.405142	0.846195	0.0335458	0.116771	--	XP_023552791.1 probable acyl-activating enzyme 2 [Cucurbita pepo subsp. pepo] [Cucurbita pepo]	-	GO:0005575//cellular_component;GO:0005622//intracellular anatomical structure;GO:0005737//cytoplasm;GO:0005777//peroxisome;GO:0042579//microbody;GO:0043226//organelle;GO:0043227//membrane-bounded organelle;GO:0043229//intracellular organelle;GO:0043231//intracellular membrane-bounded organelle	GO:0003674//molecular_function;GO:0003824//catalytic activity;GO:0003987//acetate-CoA ligase activity;GO:0004043//L-aminoadipate-semialdehyde dehydrogenase activity;GO:0008668//(2,3-dihydroxybenzoyl)adenylate synthase activity;GO:0008756//o-succinylbenzoate-CoA ligase activity;GO:0016874//ligase activity;GO:0030729//acetoacetate-CoA ligase activity;GO:0047473//D-alanine [D-alanyl carrier protein]…	GO:0006082//organic acid metabolic process;GO:0006629//lipid metabolic process;GO:0006631//fatty acid metabolic process;GO:0008150//biological_process;GO:0008152//metabolic process;GO:0009234//menaquinone biosynthetic process;GO:0009987//cellular process;GO:0019287//isopentenyl diphosphate biosynthetic process, mevalonate pathway;GO:0019290//siderophore biosynthetic process;GO:0019350//teichoic a…
mikado.CM035879.1G4027	CYCB2-2	0	0.6733	0.7467	9.39518	0.0121894	0.0417621	9.54432	0.00853196	0.0233245	0.149143	0.84212	0.926443	--	XP_002521704.1 G2/mitotic-specific cyclin-2 [Ricinus communis]	-	GO:0005575//cellular_component;GO:0005622//intracellular anatomical structure;GO:0005634//nucleus;GO:0043226//organelle;GO:0043227//membrane-bounded organelle;GO:0043229//intracellular organelle;GO:0043231//intracellular membrane-bounded organelle	-	GO:0007049//cell cycle;GO:0008150//biological_process;GO:0009987//cellular process;GO:0051301//cell division
mikado.CM035879.1G4031	PIX13	2.37	7.7167	12.1	1.70309	6.96104e-11	8.90812e-10	2.35205	2.10215e-26	2.69389e-25	0.648957	2.37656e-05	0.000181412	--	XP_022145480.1 probable serine/threonine-protein kinase CST [Momordica charantia]	-	-	GO:0004672//protein kinase activity;GO:0005524//ATP binding;GO:0016616//oxidoreductase activity, acting on the CH-OH group of donors, NAD or NADP as acceptor;GO:0051287//NAD binding	GO:0006468//protein phosphorylation
mikado.CM035879.1G4042	--	3.1867	10.3833	13.5133	1.70415	2.73301e-37	1.2962e-35	2.08426	4.33705e-66	1.14434e-64	0.380114	2.67933e-05	0.000202543	--	XP_022145407.1 uncharacterized protein LOC111014861 isoform X1 [Momordica charantia]	-	GO:0009279//cell outer membrane	GO:0005515//protein binding	-
mikado.CM035879.1G4049	MSSP2	0.12	0.01	0.2033	-3.58496	0.0413086	0.115856	0.760812	0.472641	0.660709	4.34577	0.00888015	0.0381765	--	KAF8405584.1 hypothetical protein HHK36_010491 [Tetracentron sinense]	-	GO:0005575//cellular_component;GO:0005622//intracellular anatomical structure;GO:0005737//cytoplasm;GO:0005773//vacuole;GO:0005774//vacuolar membrane;GO:0005794//Golgi apparatus;GO:0005887//integral component of plasma membrane;GO:0009288//bacterial-type flagellum;GO:0012505//endomembrane system;GO:0016020//membrane;GO:0016021//integral component of membrane;GO:0031090//organelle membrane;GO:0031…	GO:0003674//molecular_function;GO:0005215//transporter activity;GO:0005351//carbohydrate:proton symporter activity;GO:0005355//glucose transmembrane transporter activity;GO:0005402//carbohydrate:cation symporter activity;GO:0008028//monocarboxylic acid transmembrane transporter activity;GO:0008324//cation transmembrane transporter activity;GO:0015075//ion transmembrane transporter activity;GO:001…	GO:0001539//cilium or flagellum-dependent cell motility;GO:0006810//transport;GO:0006811//ion transport;GO:0006812//cation transport;GO:0008150//biological_process;GO:0008643//carbohydrate transport;GO:0008645//hexose transmembrane transport;GO:0015707//nitrite transport;GO:0015718//monocarboxylic acid transport;GO:0015749//monosaccharide transmembrane transport;GO:0034219//carbohydrate transmemb…
mikado.CM035879.1G4053	--	0.5633	1.17	2.4133	1.05445	0.240536	0.450611	2.09897	0.00309533	0.00926196	1.04452	0.0652855	0.197063	--	KAG6596289.1 hypothetical protein SDJN03_09469, partial [Cucurbita argyrosperma subsp. sororia] [Cucurbita argyrosperma]	-	-	-	-
mikado.CM035879.1G419	RE1	0.0267	0	0.22	-4.73697	0.610408	0.80775	3.04439	0.0480888	0.107721	7.78136	0.00449434	0.0213752	--	CAN68623.1 hypothetical protein VITISV_010681 [Vitis vinifera]	-	-	-	GO:0015074//DNA integration
mikado.CM035879.1G430	--	0	0	0.81	0	1	1	9.66178	1.56942e-08	8.74009e-08	9.66178	1.90327e-08	2.08284e-07	--	XP_022851808.1 uncharacterized protein LOC111373509 [Olea europaea var. sylvestris] [Olea europaea]	-	-	GO:0003677//DNA binding;GO:0004803//transposase activity;GO:0008270//zinc ion binding	GO:0006313//transposition, DNA-mediated
mikado.CM035879.1G431	At3g27390	3.1433	4.6967	7.4567	0.579342	0.025676	0.0782082	1.24624	6.18353e-10	3.81952e-09	0.666894	4.20262e-05	0.000306296	--	XP_022158222.1 uncharacterized membrane protein At3g27390-like isoform X1 [Momordica charantia]	-	-	-	-
mikado.CM035879.1G436	--	1.9533	1.7633	0.3233	-0.147633	0.409977	0.640721	-2.59484	3.49771e-10	2.20563e-09	-2.44721	1.58936e-08	1.74697e-07	--	KAA0057238.1 Ulp1-like peptidase [Cucumis melo var. makuwa] [Cucumis melo]	-	-	GO:0008234//cysteine-type peptidase activity	GO:0006508//proteolysis
mikado.CM035879.1G437	At2g04865	0.7833	0.4733	0.0933	-0.72677	0.167395	0.34708	-3.06916	0.000205574	0.000754121	-2.34239	0.016562	0.0649687	--	XP_021822725.1 uncharacterized protein LOC110764113 isoform X1 [Prunus avium]	-	-	-	-
mikado.CM035879.1G438	--	0.9967	0.84	0.04	-0.246722	0.665697	0.84058	-4.63904	0.0025077	0.00764881	-4.39232	0.00749485	0.0331243	--	KAB1211533.1 hypothetical protein CJ030_MR6G013275 [Morella rubra]	-	-	-	-
mikado.CM035879.1G442	--	1.9233	0.89	0.0667	-1.11173	0.0146964	0.0488781	-4.8505	3.3681e-07	1.68244e-06	-3.73877	0.000673823	0.00394997	--	-	-	-	-	-
mikado.CM035879.1G453	--	0.26	0.52	0.7833	1	0.176698	0.361483	1.59111	0.013783	0.0359392	0.591115	0.250535	0.511385	--	XP_024042842.1 uncharacterized protein LOC112099649 [Citrus clementina]	-	-	GO:0000166//nucleotide binding;GO:0004812//aminoacyl-tRNA ligase activity;GO:0005524//ATP binding	GO:0006418//tRNA aminoacylation for protein translation
mikado.CM035879.1G454	--	0.4133	0.34	0	-0.281771	0.734158	0.890608	-8.69116	0.0151678	0.0391552	-8.40939	0.0473651	0.153685	--	-	-	GO:0005575//cellular_component;GO:0005886//plasma membrane;GO:0016020//membrane;GO:0071944//cell periphery	GO:0003674//molecular_function;GO:0003824//catalytic activity;GO:0004721//phosphoprotein phosphatase activity;GO:0016787//hydrolase activity;GO:0016788//hydrolase activity, acting on ester bonds;GO:0016791//phosphatase activity;GO:0042578//phosphoric ester hydrolase activity;GO:0140096//catalytic activity, acting on a protein	GO:0006464//cellular protein modification process;GO:0006470//protein dephosphorylation;GO:0006793//phosphorus metabolic process;GO:0006796//phosphate-containing compound metabolic process;GO:0006807//nitrogen compound metabolic process;GO:0008150//biological_process;GO:0008152//metabolic process;GO:0009987//cellular process;GO:0016311//dephosphorylation;GO:0019538//protein metabolic process;GO:0…
mikado.CM035879.1G456	RCD1	33.0633	25.4133	3.1533	-0.379647	0.0920125	0.220404	-3.39028	3.14347e-110	1.36322e-108	-3.01064	1.58032e-46	8.05768e-45	--	XP_038887800.1 inactive poly [ADP-ribose] polymerase RCD1 [Benincasa hispida]	-	-	GO:0016891//endoribonuclease activity, producing 5'-phosphomonoesters	GO:0042779//tRNA 3'-trailer cleavage
mikado.CM035879.1G470	RE1	0.5133	0.05	0.0733	-3.3599	6.66505e-07	5.4975e-06	-2.80735	1.24716e-06	5.89389e-06	0.552541	0.616162	0.841584	--	RVW60229.1 Retrovirus-related Pol polyprotein from transposon TNT 1-94 [Vitis vinifera]	-	-	-	GO:0015074//DNA integration
mikado.CM035879.1G477	--	0.9567	2.9767	0.4467	1.63761	0.00029676	0.00154549	-1.09882	0.0771335	0.160784	-2.73643	1.94677e-07	1.92398e-06	--	XP_022159386.1 uncharacterized protein LOC111025802 [Momordica charantia]	-	-	-	GO:0015074//DNA integration
mikado.CM035879.1G48	Os01g0875500	54.7433	28.3533	18	-0.949165	7.13249e-60	5.90856e-58	-1.60469	3.43375e-163	2.31996e-161	-0.655521	6.40856e-15	1.17298e-13	--	XP_022970687.1 beta-galactosidase 10 [Cucurbita maxima]	-	GO:0005575//cellular_component;GO:0005576//extracellular region;GO:0005618//cell wall;GO:0005622//intracellular anatomical structure;GO:0005737//cytoplasm;GO:0005773//vacuole;GO:0009341//beta-galactosidase complex;GO:0009505//plant-type cell wall;GO:0030312//external encapsulating structure;GO:0043226//organelle;GO:0043227//membrane-bounded organelle;GO:0043229//intracellular organelle;GO:0043231…	GO:0003674//molecular_function;GO:0003824//catalytic activity;GO:0004553//hydrolase activity, hydrolyzing O-glycosyl compounds;GO:0004565//beta-galactosidase activity;GO:0005488//binding;GO:0015925//galactosidase activity;GO:0016787//hydrolase activity;GO:0016798//hydrolase activity, acting on glycosyl bonds;GO:0030246//carbohydrate binding	GO:0005975//carbohydrate metabolic process;GO:0008150//biological_process;GO:0008152//metabolic process;GO:0009628//response to abiotic stimulus;GO:0044238//primary metabolic process;GO:0050896//response to stimulus;GO:0071704//organic substance metabolic process;GO:0080167//response to karrikin
mikado.CM035879.1G496	--	0.1333	2.15	0.28	4.01123	1.53996e-06	1.19943e-05	1.07039	0.469676	0.65752	-2.94084	4.88454e-05	0.000352806	--	XP_022154487.1 uncharacterized protein LOC111021757 [Momordica charantia]	-	-	-	-
mikado.CM035879.1G54	NAC102	55.6933	48.19	117.78	-0.208771	4.39434e-05	0.000269118	1.08052	1.21788e-76	3.72286e-75	1.28929	3.80778e-98	4.20944e-96	NAC	XP_004147329.1 NAC domain-containing protein 2 [Cucumis sativus]	-	GO:0005575//cellular_component;GO:0005622//intracellular anatomical structure;GO:0005634//nucleus;GO:0005737//cytoplasm;GO:0009507//chloroplast;GO:0009536//plastid;GO:0043226//organelle;GO:0043227//membrane-bounded organelle;GO:0043229//intracellular organelle;GO:0043231//intracellular membrane-bounded organelle	GO:0001067//transcription regulatory region nucleic acid binding;GO:0003674//molecular_function;GO:0003676//nucleic acid binding;GO:0003677//DNA binding;GO:0003700//DNA-binding transcription factor activity;GO:0005488//binding;GO:0043565//sequence-specific DNA binding;GO:0097159//organic cyclic compound binding;GO:0140110//transcription regulator activity;GO:1901363//heterocyclic compound binding	GO:0001666//response to hypoxia;GO:0006082//organic acid metabolic process;GO:0006139//nucleobase-containing compound metabolic process;GO:0006351//transcription, DNA-templated;GO:0006355//regulation of transcription, DNA-templated;GO:0006725//cellular aromatic compound metabolic process;GO:0006790//sulfur compound metabolic process;GO:0006807//nitrogen compound metabolic process;GO:0006950//resp…
mikado.CM035879.1G540	--	0.1567	0.0933	1.4367	-0.747234	0.606324	0.80709	3.19696	3.82705e-05	0.000154624	3.94419	1.58467e-05	0.000124492	--	XP_038877200.1 uncharacterized protein LOC120069497 [Benincasa hispida]	-	-	-	-
mikado.CM035879.1G547	--	1.11	0.1933	0.41	-2.5214	0.00454474	0.0177504	-1.43686	0.0438078	0.0995274	1.08453	0.356505	0.637438	--	-	-	GO:0000178//exosome (RNase complex)	GO:0003723//RNA binding	-
mikado.CM035879.1G554	AtMg00810	0.2967	3.8667	4.6333	3.70418	3.7605e-06	2.76333e-05	3.96514	8.96818e-08	4.70679e-07	0.26096	0.512892	0.774946	--	RVX05509.1 Retrovirus-related Pol polyprotein from transposon RE1 [Vitis vinifera]	-	-	-	-
mikado.CM035879.1G555	RE2	1.8133	5.0733	5.22	1.48429	1.08519e-05	7.39288e-05	1.52541	6.50244e-06	2.85747e-05	0.0411159	0.784027	0.917002	--	XP_019435087.1 PREDICTED: uncharacterized protein LOC109341601 [Lupinus angustifolius]	-	-	-	GO:0015074//DNA integration
mikado.CM035879.1G558	AtMg00810	2.84	9.2633	12.4767	1.70564	4.72438e-11	6.13108e-10	2.13527	1.56176e-19	1.57851e-18	0.429629	0.0196514	0.0750718	--	RVX05509.1 Retrovirus-related Pol polyprotein from transposon RE1 [Vitis vinifera]	-	-	-	-
mikado.CM035879.1G559	--	0.9433	3.29	1.7533	1.80225	0.00157877	0.00696283	0.894261	0.197644	0.347785	-0.907987	0.0672195	0.20178	--	XP_022155181.1 uncharacterized protein LOC111022315 [Momordica charantia]	-	-	-	-
mikado.CM035879.1G564	--	1.63	5.2633	7.14	1.6911	0.00238354	0.0100485	2.13105	3.52695e-05	0.000143145	0.439947	0.234364	0.490562	--	-	-	-	-	-
mikado.CM035879.1G583	--	0.7267	2.2967	3.0833	1.66018	0.0002722	0.0014332	2.08513	4.29371e-07	2.12071e-06	0.424949	0.126555	0.322385	--	XP_020092838.1 uncharacterized protein LOC109713250 [Ananas comosus]	-	-	-	-
mikado.CM035879.1G584	--	0.0067	0.0967	0.4133	3.85798	0.0244737	0.075191	5.9542	9.30388e-06	4.02088e-05	2.09622	0.00121271	0.00671356	--	KAA0050152.1 uncharacterized protein E6C27_scaffold675G001830 [Cucumis melo var. makuwa] [Cucumis melo]	-	-	-	-
mikado.CM035879.1G586	RE1	0.0367	0.0533	0.1933	0.540568	0.639495	0.824836	2.39855	0.0080577	0.0221342	1.85798	0.0334426	0.116483	--	RVX01903.1 Retrovirus-related Pol polyprotein from transposon RE1 [Vitis vinifera]	-	-	-	GO:0006629//lipid metabolic process;GO:0015074//DNA integration
mikado.CM035879.1G633	--	2.0533	1.2367	0.8	-0.731511	0.0278181	0.0835954	-1.3599	0.00022013	0.000804225	-0.628385	0.219088	0.470088	--	XP_022149545.1 uncharacterized protein LOC111017954 isoform X2 [Momordica charantia]	-	-	-	-
mikado.CM035879.1G636	POL	0.05	0.19	0.0067	1.926	0.0428485	0.119434	-2.90689	0.157584	0.289908	-4.83289	0.00155179	0.00838812	--	XP_021827212.1 uncharacterized protein LOC110767855 [Prunus avium]	-	-	GO:0003676//nucleic acid binding;GO:0003964//RNA-directed DNA polymerase activity;GO:0004197//cysteine-type endopeptidase activity;GO:0004523//RNA-DNA hybrid ribonuclease activity	GO:0000373//Group II intron splicing;GO:0015074//DNA integration
mikado.CM035879.1G647	Os05g0481400	0	0.3467	0.1367	8.43741	0.00190508	0.00823824	7.09452	0.0770461	0.160635	-1.34289	0.203483	0.447401	B3	XP_008457832.1 PREDICTED: B3 domain-containing protein Os01g0234100-like isoform X2 [Cucumis melo]	-	GO:0005575//cellular_component;GO:0005622//intracellular anatomical structure;GO:0005634//nucleus;GO:0039679//viral occlusion body;GO:0043226//organelle;GO:0043227//membrane-bounded organelle;GO:0043229//intracellular organelle;GO:0043231//intracellular membrane-bounded organelle	GO:0003674//molecular_function;GO:0003676//nucleic acid binding;GO:0003677//DNA binding;GO:0005488//binding;GO:0097159//organic cyclic compound binding;GO:1901363//heterocyclic compound binding	GO:0006139//nucleobase-containing compound metabolic process;GO:0006351//transcription, DNA-templated;GO:0006355//regulation of transcription, DNA-templated;GO:0006725//cellular aromatic compound metabolic process;GO:0006807//nitrogen compound metabolic process;GO:0008150//biological_process;GO:0008152//metabolic process;GO:0009058//biosynthetic process;GO:0009059//macromolecule biosynthetic proc…
mikado.CM035879.1G650	--	1.1667	0.38	0.1867	-1.61832	0.0438126	0.121576	-2.64386	0.00228927	0.00704084	-1.02554	0.437449	0.713536	--	XP_004148034.1 uncharacterized protein LOC101205218 [Cucumis sativus]	-	GO:0000408//EKC/KEOPS complex	-	-
mikado.CM035879.1G657	--	6.3467	11.8767	13.33	0.904059	8.87936e-05	0.000513903	1.07061	1.13268e-07	5.89655e-07	0.166547	0.299651	0.571487	--	XP_038901754.1 probable calcium-binding protein CML32 [Benincasa hispida]	ko04626//Plant-pathogen interaction	-	GO:0003674//molecular_function;GO:0004553//hydrolase activity, hydrolyzing O-glycosyl compounds;GO:0005488//binding;GO:0005509//calcium ion binding;GO:0005515//protein binding;GO:0043167//ion binding;GO:0043169//cation binding;GO:0046872//metal ion binding	GO:0000272//polysaccharide catabolic process
mikado.CM035879.1G664	At2g23200	2.3233	1.4167	0.6967	-0.713696	0.0048608	0.0188604	-1.73766	1.64947e-10	1.06594e-09	-1.02396	0.00867578	0.0374815	--	XP_022149529.1 probable receptor-like protein kinase At2g23200 [Momordica charantia]	-	-	GO:0004672//protein kinase activity;GO:0005524//ATP binding	GO:0006468//protein phosphorylation
mikado.CM035879.1G665	CML19	2.57	1.4833	15.3733	-0.792926	0.146888	0.315565	2.58059	1.35356e-14	1.09765e-13	3.37352	1.06417e-17	2.24744e-16	--	XP_018822073.1 putative calcium-binding protein CML19 [Juglans regia]	ko04626//Plant-pathogen interaction	GO:0005575//cellular_component;GO:0005886//plasma membrane;GO:0016020//membrane;GO:0071944//cell periphery	GO:0003674//molecular_function;GO:0004553//hydrolase activity, hydrolyzing O-glycosyl compounds;GO:0005488//binding;GO:0005509//calcium ion binding;GO:0043167//ion binding;GO:0043169//cation binding;GO:0046872//metal ion binding	GO:0000272//polysaccharide catabolic process;GO:0006950//response to stress;GO:0008150//biological_process;GO:0009611//response to wounding;GO:0050896//response to stimulus
mikado.CM035879.1G667	CML38	2.1433	1.3733	14.6333	-0.642174	0.225912	0.431409	2.77133	4.70512e-16	4.10364e-15	3.4135	1.18489e-18	2.59451e-17	--	XP_041006005.1 putative calcium-binding protein CML19 [Juglans microcarpa x Juglans regia]	ko04626//Plant-pathogen interaction	GO:0005575//cellular_component;GO:0005886//plasma membrane;GO:0016020//membrane;GO:0071944//cell periphery	GO:0003674//molecular_function;GO:0004553//hydrolase activity, hydrolyzing O-glycosyl compounds;GO:0005488//binding;GO:0005509//calcium ion binding;GO:0005515//protein binding;GO:0043167//ion binding;GO:0043169//cation binding;GO:0046872//metal ion binding	GO:0000272//polysaccharide catabolic process;GO:0006950//response to stress;GO:0008150//biological_process;GO:0009611//response to wounding;GO:0050896//response to stimulus
mikado.CM035879.1G669	GmSGT2	0.41	0.4767	2.1767	0.217357	0.890615	0.94499	2.40842	1.49037e-07	7.67255e-07	2.19107	1.00655e-06	9.19141e-06	--	XP_022149552.1 soyasapogenol B glucuronide galactosyltransferase-like [Momordica charantia]	-	-	GO:0003674//molecular_function;GO:0008194//UDP-glycosyltransferase activity;GO:0016758//hexosyltransferase activity;GO:0016810//hydrolase activity, acting on carbon-nitrogen (but not peptide) bonds	GO:0005975//carbohydrate metabolic process;GO:0030259//lipid glycosylation;GO:0030436//asexual sporulation
mikado.CM035879.1G675	RCCR	21.26	43.2467	43.1233	1.02445	6.6147e-24	1.92043e-22	1.02033	3.25041e-25	4.02344e-24	-0.00412024	0.77608	0.917002	--	XP_023007059.1 red chlorophyll catabolite reductase-like [Cucurbita maxima]	ko01110//Biosynthesis of secondary metabolites;ko00860//Porphyrin metabolism	-	GO:0016636//oxidoreductase activity, acting on the CH-CH group of donors, iron-sulfur protein as acceptor;GO:0050897//cobalt ion binding;GO:0051743//red chlorophyll catabolite reductase activity	GO:0010024//phytochromobilin biosynthetic process
mikado.CM035879.1G68	SRT2	2.45	3.5667	1.54	0.541795	0.282407	0.502498	-0.669851	0.108737	0.214142	-1.21165	0.0111441	0.0463807	--	XP_022148964.1 NAD-dependent protein deacylase SRT2 isoform X1 [Momordica charantia]	ko01100//Metabolic pathways;ko00760//Nicotinate and nicotinamide metabolism	-	GO:0070403//NAD+ binding	-
mikado.CM035879.1G721	RALFL34	131.187	69.2133	49.57	-0.922499	4.64691e-21	1.16888e-19	-1.40408	3.71195e-66	9.81474e-65	-0.481583	0.000436858	0.00265107	--	XP_038900702.1 protein RALF-like 34 [Benincasa hispida]	-	GO:0005575//cellular_component;GO:0005576//extracellular region;GO:0005622//intracellular anatomical structure;GO:0005911//cell-cell junction;GO:0009506//plasmodesma;GO:0030054//cell junction;GO:0048046//apoplast;GO:0055044//symplast	GO:0003674//molecular_function;GO:0005102//signaling receptor binding;GO:0005179//hormone activity;GO:0005488//binding;GO:0005515//protein binding;GO:0030545//signaling receptor regulator activity;GO:0048018//receptor ligand activity;GO:0098772//molecular function regulator	GO:0007154//cell communication;GO:0007165//signal transduction;GO:0007267//cell-cell signaling;GO:0008150//biological_process;GO:0009966//regulation of signal transduction;GO:0009987//cellular process;GO:0010469//regulation of signaling receptor activity;GO:0010646//regulation of cell communication;GO:0019722//calcium-mediated signaling;GO:0019932//second-messenger-mediated signaling;GO:0023051//…
mikado.CM035879.1G727	DBR	1.2	0.5867	0.35	-1.03242	0.0402517	0.113316	-1.77761	0.00212512	0.00658854	-0.745186	0.323537	0.599813	--	XP_011658769.1 2-alkenal reductase (NADP(+)-dependent) [Cucumis sativus]	-	-	GO:0008743//L-threonine 3-dehydrogenase activity;GO:0016655//oxidoreductase activity, acting on NAD(P)H, quinone or similar compound as acceptor	GO:0006567//threonine catabolic process;GO:0008152//metabolic process
mikado.CM035879.1G729	GIP	0.3067	1.38	0.85	2.16993	9.64872e-09	1.00121e-07	1.47079	0.000372353	0.0013166	-0.699134	0.0275057	0.0995081	--	KAG7584790.1 Zinc finger CCHC-type superfamily [Arabidopsis thaliana x Arabidopsis arenosa]	-	-	GO:0003676//nucleic acid binding;GO:0008270//zinc ion binding	GO:0015074//DNA integration
mikado.CM035879.1G747	GmSGT2	0.26	0.46	0.9233	0.823122	0.291493	0.512863	1.82834	0.00238479	0.00731042	1.00522	0.0483355	0.156123	--	XP_022149552.1 soyasapogenol B glucuronide galactosyltransferase-like [Momordica charantia]	-	GO:0005634//nucleus;GO:0005737//cytoplasm	GO:0008194//UDP-glycosyltransferase activity;GO:0016787//hydrolase activity	GO:0006309//apoptotic DNA fragmentation
mikado.CM035879.1G751	At5g67140	7.4367	30.4933	16.9233	2.03577	6.06534e-42	3.34968e-40	1.18629	9.28878e-11	6.09669e-10	-0.84948	4.90751e-11	6.79652e-10	--	XP_022149436.1 F-box protein At5g67140 [Momordica charantia]	-	-	GO:0005515//protein binding	-
mikado.CM035879.1G758	PAB	20.6633	13.88	7.7867	-0.574065	1.58144e-07	1.41935e-06	-1.408	4.4304e-30	6.26706e-29	-0.83393	2.59151e-07	2.5262e-06	--	XP_004149691.1 protein IN CHLOROPLAST ATPASE BIOGENESIS, chloroplastic isoform X1 [Cucumis sativus]	-	GO:0005615//extracellular space	-	-
mikado.CM035879.1G800	TY3B-G	0.0067	0.27	0	5.33985	0.00015445	0.000854304	-2.73697	0.808204	0.886041	-8.07682	8.69173e-06	7.07112e-05	--	KAA0051357.1 pol protein [Cucumis melo var. makuwa] [Cucumis melo]	-	-	GO:0003676//nucleic acid binding;GO:0004190//aspartic-type endopeptidase activity;GO:0004523//RNA-DNA hybrid ribonuclease activity	GO:0006508//proteolysis;GO:0015074//DNA integration
mikado.CM035879.1G810	--	0.0167	2.6233	0.0667	7.29829	7.0747e-09	7.45633e-08	2	0.435886	0.624802	-5.29829	8.65823e-11	1.17245e-09	--	KAG5554000.1 hypothetical protein RHGRI_011762 [Rhododendron griersonianum]	-	-	GO:0003677//DNA binding;GO:0004803//transposase activity;GO:0046983//protein dimerization activity	GO:0006313//transposition, DNA-mediated
mikado.CM035879.1G828	--	7.3433	2.9167	11.4	-1.33211	0.000297112	0.001547	0.634527	0.0474603	0.106532	1.96664	2.68401e-08	2.90543e-07	--	-	-	GO:0005575//cellular_component;GO:0005886//plasma membrane;GO:0016020//membrane;GO:0016021//integral component of membrane;GO:0031224//intrinsic component of membrane;GO:0071944//cell periphery	-	GO:0000003//reproduction;GO:0003006//developmental process involved in reproduction;GO:0007049//cell cycle;GO:0007275//multicellular organism development;GO:0008150//biological_process;GO:0009553//embryo sac development;GO:0009554//megasporogenesis;GO:0009987//cellular process;GO:0019953//sexual reproduction;GO:0022402//cell cycle process;GO:0022414//reproductive process;GO:0032501//multicellular…
mikado.CM035879.1G840	GmSGT2	0.3633	0.87	2.1167	1.25972	0.039007	0.110599	2.54243	5.25014e-08	2.80298e-07	1.28271	0.000997187	0.00561373	--	XP_022149552.1 soyasapogenol B glucuronide galactosyltransferase-like [Momordica charantia]	-	-	GO:0003674//molecular_function;GO:0008194//UDP-glycosyltransferase activity;GO:0016758//hexosyltransferase activity;GO:0016810//hydrolase activity, acting on carbon-nitrogen (but not peptide) bonds	GO:0005975//carbohydrate metabolic process;GO:0030259//lipid glycosylation;GO:0030436//asexual sporulation
mikado.CM035879.1G882	CGLD27	129.927	329.89	235.073	1.34429	1.29166e-79	1.4725e-77	0.855413	8.85336e-49	1.81158e-47	-0.488874	8.65266e-12	1.27089e-10	--	XP_022149445.1 uncharacterized protein LOC111017873 [Momordica charantia]	-	GO:0005575//cellular_component;GO:0005622//intracellular anatomical structure;GO:0005737//cytoplasm;GO:0009507//chloroplast;GO:0009536//plastid;GO:0016020//membrane;GO:0016021//integral component of membrane;GO:0031224//intrinsic component of membrane;GO:0043226//organelle;GO:0043227//membrane-bounded organelle;GO:0043229//intracellular organelle;GO:0043231//intracellular membrane-bounded organel…	-	GO:0006950//response to stress;GO:0008150//biological_process;GO:0009605//response to external stimulus;GO:0009991//response to extracellular stimulus;GO:0031667//response to nutrient levels;GO:0042594//response to starvation;GO:0050896//response to stimulus;GO:1990641//response to iron ion starvation
mikado.CM035879.1G883	RE2	0.3667	2.9333	1.5733	3	7.0918e-13	1.06108e-11	2.10128	4.52893e-05	0.000181114	-0.898717	0.00518154	0.0241706	--	RVW69807.1 Retrovirus-related Pol polyprotein from transposon RE1 [Vitis vinifera]	-	-	-	-
mikado.CM035879.1G896	NRAMP4	51.5267	276.283	221.987	2.42276	0	0	2.10708	0	0	-0.315676	4.40772e-09	5.10298e-08	--	XP_022985604.1 metal transporter Nramp3-like [Cucurbita maxima]	-	GO:0005575//cellular_component;GO:0005622//intracellular anatomical structure;GO:0005737//cytoplasm;GO:0005773//vacuole;GO:0005774//vacuolar membrane;GO:0005794//Golgi apparatus;GO:0005887//integral component of plasma membrane;GO:0005911//cell-cell junction;GO:0009506//plasmodesma;GO:0012505//endomembrane system;GO:0016020//membrane;GO:0016021//integral component of membrane;GO:0030054//cell jun…	GO:0003674//molecular_function;GO:0005215//transporter activity;GO:0008324//cation transmembrane transporter activity;GO:0015075//ion transmembrane transporter activity;GO:0015318//inorganic molecular entity transmembrane transporter activity;GO:0022857//transmembrane transporter activity;GO:0022890//inorganic cation transmembrane transporter activity;GO:0046873//metal ion transmembrane transport…	GO:0000041//transition metal ion transport;GO:0006810//transport;GO:0006811//ion transport;GO:0006812//cation transport;GO:0006828//manganese ion transport;GO:0006950//response to stress;GO:0006952//defense response;GO:0008150//biological_process;GO:0009605//response to external stimulus;GO:0009607//response to biotic stimulus;GO:0009617//response to bacterium;GO:0009893//positive regulation of m…
mikado.CM035879.1G901	CYP81Q32	16.79	39.1167	45.02	1.22018	4.69739e-36	2.1499e-34	1.42296	1.06277e-51	2.28272e-50	0.202783	0.00552814	0.0255485	--	XP_022149460.1 isoflavone 2'-hydroxylase-like [Momordica charantia]	-	-	GO:0005506//iron ion binding;GO:0016705//oxidoreductase activity, acting on paired donors, with incorporation or reduction of molecular oxygen;GO:0020037//heme binding	-
mikado.CM035879.1G913	CYP81Q32	1.4667	2.6867	3.1967	0.873276	0.0413808	0.116014	1.12403	0.0100886	0.0271273	0.250751	0.442741	0.716409	--	XP_022149460.1 isoflavone 2'-hydroxylase-like [Momordica charantia]	-	-	GO:0005506//iron ion binding;GO:0016705//oxidoreductase activity, acting on paired donors, with incorporation or reduction of molecular oxygen;GO:0020037//heme binding	-
mikado.CM035879.1G942	CYP81Q32	0.46	1.4733	2.3733	1.67938	0.000181	0.000987751	2.36721	4.80585e-09	2.78399e-08	0.687831	0.0219934	0.0827037	--	XP_022149460.1 isoflavone 2'-hydroxylase-like [Momordica charantia]	ko01100//Metabolic pathways;ko01110//Biosynthesis of secondary metabolites;ko00943//Isoflavonoid biosynthesis	-	GO:0005506//iron ion binding;GO:0016705//oxidoreductase activity, acting on paired donors, with incorporation or reduction of molecular oxygen;GO:0020037//heme binding	-
mikado.CM035879.1G954	CYP81Q32	1.5667	1.5367	3.3	-0.027894	0.735957	0.891848	1.07477	0.000763813	0.00256886	1.10266	8.28706e-05	0.000575442	--	XP_022149523.1 isoflavone 2'-hydroxylase-like [Momordica charantia]	-	-	GO:0005506//iron ion binding;GO:0016705//oxidoreductase activity, acting on paired donors, with incorporation or reduction of molecular oxygen;GO:0020037//heme binding	-
mikado.CM035879.1G958	CYP81Q32	7.45	15.7967	10.8067	1.08431	1.01224e-12	1.49828e-11	0.536609	0.00481063	0.0138559	-0.547699	0.000121814	0.000823433	--	XP_038901746.1 cytochrome P450 81Q32-like [Benincasa hispida]	ko01100//Metabolic pathways;ko01110//Biosynthesis of secondary metabolites;ko00943//Isoflavonoid biosynthesis	-	GO:0005506//iron ion binding;GO:0016705//oxidoreductase activity, acting on paired donors, with incorporation or reduction of molecular oxygen;GO:0020037//heme binding	-
mikado.CM035880.1G1002	--	1.0467	0.51	0.43	-1.03723	0.0499941	0.1358	-1.28339	0.0194867	0.0488722	-0.246161	0.790096	0.917002	--	KAF7134445.1 hypothetical protein RHSIM_Rhsim08G0220200 [Rhododendron simsii]	-	-	GO:0005515//protein binding	-
mikado.CM035880.1G1003	ROPGEF7	8.0567	4.4333	2.09	-0.861791	2.72955e-12	3.92562e-11	-1.94668	3.7247e-31	5.41865e-30	-1.08489	6.48117e-07	6.033e-06	--	XP_038882074.1 rop guanine nucleotide exchange factor 7-like [Benincasa hispida]	-	GO:0005575//cellular_component;GO:0005622//intracellular anatomical structure;GO:0005737//cytoplasm;GO:0005829//cytosol;GO:0005886//plasma membrane;GO:0016020//membrane;GO:0016324//apical plasma membrane;GO:0045177//apical part of cell;GO:0071944//cell periphery;GO:0098590//plasma membrane region	GO:0001000//bacterial-type RNA polymerase core enzyme binding;GO:0003674//molecular_function;GO:0005085//guanyl-nucleotide exchange factor activity;GO:0005488//binding;GO:0005515//protein binding;GO:0019899//enzyme binding;GO:0031267//small GTPase binding;GO:0051020//GTPase binding;GO:0098772//molecular function regulator	GO:0000003//reproduction;GO:0000902//cell morphogenesis;GO:0000904//cell morphogenesis involved in differentiation;GO:0001558//regulation of cell growth;GO:0003006//developmental process involved in reproduction;GO:0008150//biological_process;GO:0009653//anatomical structure morphogenesis;GO:0009826//unidimensional cell growth;GO:0009856//pollination;GO:0009860//pollen tube growth;GO:0009932//cel…
mikado.CM035880.1G1005	7DLGT	4.44	4.0133	8.2267	-0.145759	0.255577	0.469932	0.889748	3.87237e-06	1.74734e-05	1.03551	8.13883e-09	9.18016e-08	--	XP_022151514.1 7-deoxyloganetic acid glucosyltransferase-like [Momordica charantia]	-	-	GO:0008194//UDP-glycosyltransferase activity	-
mikado.CM035880.1G1010	--	2.55	1.0133	0.8933	-1.33139	0.00109912	0.00502395	-1.51323	0.000409178	0.0014391	-0.181838	0.81246	0.917002	--	KAH7514556.1 hypothetical protein FEM48_Zijuj11G0101900 [Ziziphus jujuba var. spinosa] [Ziziphus jujuba]	-	-	GO:0008270//zinc ion binding;GO:0008901//ferredoxin hydrogenase activity;GO:0009055//electron transfer activity;GO:0020037//heme binding	GO:0006464//cellular protein modification process
mikado.CM035880.1G1016	FBP	27.38	18.3567	8.96	-0.576818	1.37412e-07	1.23775e-06	-1.61155	1.63244e-32	2.46349e-31	-1.03473	1.19736e-09	1.4543e-08	--	XP_022151486.1 fructose-1,6-bisphosphatase 1, chloroplastic-like [Momordica charantia]	ko01100//Metabolic pathways;ko01110//Biosynthesis of secondary metabolites;ko01200//Carbon metabolism;ko00010//Glycolysis / Gluconeogenesis;ko00710//Carbon fixation in photosynthetic organisms;ko00051//Fructose and mannose metabolism;ko00030//Pentose phosphate pathway	GO:0005575//cellular_component;GO:0005576//extracellular region;GO:0005622//intracellular anatomical structure;GO:0005737//cytoplasm;GO:0005829//cytosol;GO:0009507//chloroplast;GO:0009526//plastid envelope;GO:0009532//plastid stroma;GO:0009536//plastid;GO:0009570//chloroplast stroma;GO:0010319//stromule;GO:0031967//organelle envelope;GO:0031975//envelope;GO:0043226//organelle;GO:0043227//membrane…	GO:0003674//molecular_function;GO:0003824//catalytic activity;GO:0005488//binding;GO:0016787//hydrolase activity;GO:0016788//hydrolase activity, acting on ester bonds;GO:0016791//phosphatase activity;GO:0019203//carbohydrate phosphatase activity;GO:0042132//fructose 1,6-bisphosphate 1-phosphatase activity;GO:0042578//phosphoric ester hydrolase activity;GO:0043167//ion binding;GO:0043169//cation b…	GO:0005975//carbohydrate metabolic process;GO:0005984//disaccharide metabolic process;GO:0005985//sucrose metabolic process;GO:0005986//sucrose biosynthetic process;GO:0005996//monosaccharide metabolic process;GO:0006000//fructose metabolic process;GO:0006002//fructose 6-phosphate metabolic process;GO:0006006//glucose metabolic process;GO:0006091//generation of precursor metabolites and energy;GO…
mikado.CM035880.1G1022	--	0.6533	2.0567	2.2067	1.65442	0.000127298	0.000715748	1.75598	2.43257e-05	0.000100585	0.101561	0.675616	0.875236	--	POE44878.1 f-box protein [Quercus suber]	-	-	-	-
mikado.CM035880.1G1034	OPS	5.8867	4.0267	2.83	-0.547865	5.72753e-05	0.000343154	-1.05665	1.7457e-12	1.26981e-11	-0.508784	0.0120594	0.0495609	--	XP_008449150.1 PREDICTED: LOW QUALITY PROTEIN: UPF0503 protein At3g09070, chloroplastic [Cucumis melo]	-	-	-	-
mikado.CM035880.1G1036	IRX12	62.8867	36.5467	15.84	-0.783014	7.76677e-21	1.9302e-19	-1.98918	1.01271e-13	7.80345e-13	-1.20617	3.03248e-05	0.000226498	--	XP_022151553.1 laccase-4-like [Momordica charantia]	-	GO:0005575//cellular_component;GO:0005576//extracellular region;GO:0048046//apoplast	GO:0003674//molecular_function;GO:0003824//catalytic activity;GO:0005375//copper ion transmembrane transporter activity;GO:0005488//binding;GO:0005507//copper ion binding;GO:0016491//oxidoreductase activity;GO:0016679//oxidoreductase activity, acting on diphenols and related substances as donors;GO:0016682//oxidoreductase activity, acting on diphenols and related substances as donors, oxygen as a…	GO:0006725//cellular aromatic compound metabolic process;GO:0006825//copper ion transport;GO:0008150//biological_process;GO:0008152//metabolic process;GO:0009056//catabolic process;GO:0009058//biosynthetic process;GO:0009698//phenylpropanoid metabolic process;GO:0009699//phenylpropanoid biosynthetic process;GO:0009808//lignin metabolic process;GO:0009809//lignin biosynthetic process;GO:0009832//p…
mikado.CM035880.1G1040	DCR	10.47	11.5567	5.1533	0.142464	0.725932	0.88531	-1.02268	4.24676e-13	3.18234e-12	-1.16515	6.45864e-11	8.85635e-10	--	XP_008449203.1 PREDICTED: BAHD acyltransferase DCR-like [Cucumis melo]	-	GO:0005575//cellular_component;GO:0005622//intracellular anatomical structure;GO:0005737//cytoplasm;GO:0005829//cytosol	GO:0003674//molecular_function;GO:0003824//catalytic activity;GO:0016740//transferase activity;GO:0016746//acyltransferase activity;GO:0016747//acyltransferase activity, transferring groups other than amino-acyl groups	GO:0000902//cell morphogenesis;GO:0000904//cell morphogenesis involved in differentiation;GO:0008150//biological_process;GO:0008152//metabolic process;GO:0009058//biosynthetic process;GO:0009059//macromolecule biosynthetic process;GO:0009653//anatomical structure morphogenesis;GO:0009888//tissue development;GO:0009987//cellular process;GO:0010026//trichome differentiation;GO:0010090//trichome mor…
mikado.CM035880.1G1058	SSL3	1.64	0.95	0.6133	-0.787696	0.0456364	0.125947	-1.41895	0.0015588	0.00495407	-0.631256	0.302968	0.575484	--	XP_010663511.1 PREDICTED: protein STRICTOSIDINE SYNTHASE-LIKE 10 [Vitis vinifera]	-	-	GO:0016844//strictosidine synthase activity	GO:0009058//biosynthetic process
mikado.CM035880.1G1061	At3g51890	3.96	7.7133	14.85	0.961854	2.00119e-05	0.000130295	1.90689	5.89342e-27	7.65809e-26	0.945037	4.10622e-11	5.71212e-10	--	XP_022151477.1 clathrin light chain 2-like [Momordica charantia]	-	GO:0005575//cellular_component;GO:0005622//intracellular anatomical structure;GO:0005737//cytoplasm;GO:0005794//Golgi apparatus;GO:0005798//Golgi-associated vesicle;GO:0005886//plasma membrane;GO:0005905//clathrin-coated pit;GO:0012505//endomembrane system;GO:0012506//vesicle membrane;GO:0012510//trans-Golgi network transport vesicle membrane;GO:0016020//membrane;GO:0030117//membrane coat;GO:0030…	GO:0003674//molecular_function;GO:0005198//structural molecule activity;GO:0005488//binding;GO:0005515//protein binding;GO:0005525//GTP binding;GO:0030276//clathrin binding;GO:0032050//clathrin heavy chain binding	GO:0001919//regulation of receptor recycling;GO:0006810//transport;GO:0006886//intracellular protein transport;GO:0006897//endocytosis;GO:0006898//receptor-mediated endocytosis;GO:0007040//lysosome organization;GO:0008104//protein localization;GO:0008150//biological_process;GO:0015031//protein transport;GO:0015833//peptide transport;GO:0016192//vesicle-mediated transport;GO:0016197//endosomal tra…
mikado.CM035880.1G1064	LHCB4.2	4172.56	1739.16	991.177	-1.26254	3.85482e-305	2.99375e-302	-2.07372	0	0	-0.811179	1.38704e-95	1.51326e-93	--	XP_022151483.1 chlorophyll a-b binding protein CP29.1, chloroplastic [Momordica charantia]	ko01100//Metabolic pathways;ko00196//Photosynthesis - antenna proteins	GO:0005575//cellular_component;GO:0005622//intracellular anatomical structure;GO:0005737//cytoplasm;GO:0009503//thylakoid light-harvesting complex;GO:0009507//chloroplast;GO:0009521//photosystem;GO:0009522//photosystem I;GO:0009523//photosystem II;GO:0009534//chloroplast thylakoid;GO:0009535//chloroplast thylakoid membrane;GO:0009536//plastid;GO:0009579//thylakoid;GO:0016020//membrane;GO:0016021/…	GO:0003674//molecular_function;GO:0005488//binding;GO:0016168//chlorophyll binding;GO:0043167//ion binding;GO:0043168//anion binding;GO:0043169//cation binding;GO:0046872//metal ion binding;GO:0046906//tetrapyrrole binding;GO:0097159//organic cyclic compound binding;GO:1901363//heterocyclic compound binding	GO:0006091//generation of precursor metabolites and energy;GO:0006464//cellular protein modification process;GO:0006807//nitrogen compound metabolic process;GO:0008150//biological_process;GO:0008152//metabolic process;GO:0009765//photosynthesis, light harvesting;GO:0009987//cellular process;GO:0015979//photosynthesis;GO:0018298//protein-chromophore linkage;GO:0019538//protein metabolic process;GO…
mikado.CM035880.1G1082	TBL3	11.9633	5.9567	4.7433	-1.00604	1.31974e-14	2.23269e-13	-1.33465	5.77364e-19	5.69548e-18	-0.328604	0.19226	0.430994	--	TYK29246.1 protein trichome birefringence-like 3 [Cucumis melo var. makuwa] [Cucumis melo]	-	-	GO:0005524//ATP binding;GO:0030983//mismatched DNA binding	GO:0006298//mismatch repair
mikado.CM035880.1G1086	--	0.6	1.23	2.29	1.03562	0.188297	0.378573	1.93231	0.00154132	0.00490537	0.896689	0.0882111	0.248463	--	-	-	GO:0005575//cellular_component;GO:0005622//intracellular anatomical structure;GO:0005737//cytoplasm;GO:0005829//cytosol	GO:0003674//molecular_function;GO:0003676//nucleic acid binding;GO:0003677//DNA binding;GO:0005488//binding;GO:0097159//organic cyclic compound binding;GO:1901363//heterocyclic compound binding	GO:0000003//reproduction;GO:0001101//response to acid chemical;GO:0003006//developmental process involved in reproduction;GO:0007275//multicellular organism development;GO:0008150//biological_process;GO:0009719//response to endogenous stimulus;GO:0009725//response to hormone;GO:0009737//response to abscisic acid;GO:0009791//post-embryonic development;GO:0010033//response to organic substance;GO:0…
mikado.CM035880.1G109	NAC083	2.53	1.3567	3.2567	-0.899071	0.00705812	0.0261686	0.364259	0.35035	0.536265	1.26333	0.000340203	0.00211539	NAC	XP_022156500.1 NAC domain-containing protein 83 isoform X1 [Momordica charantia]	-	GO:0005575//cellular_component;GO:0005622//intracellular anatomical structure;GO:0005634//nucleus;GO:0043226//organelle;GO:0043227//membrane-bounded organelle;GO:0043229//intracellular organelle;GO:0043231//intracellular membrane-bounded organelle	GO:0003674//molecular_function;GO:0003676//nucleic acid binding;GO:0003677//DNA binding;GO:0004725//protein tyrosine phosphatase activity;GO:0005488//binding;GO:0097159//organic cyclic compound binding;GO:1901363//heterocyclic compound binding	GO:0006139//nucleobase-containing compound metabolic process;GO:0006351//transcription, DNA-templated;GO:0006355//regulation of transcription, DNA-templated;GO:0006470//protein dephosphorylation;GO:0006725//cellular aromatic compound metabolic process;GO:0006807//nitrogen compound metabolic process;GO:0008150//biological_process;GO:0008152//metabolic process;GO:0009058//biosynthetic process;GO:00…
mikado.CM035880.1G1093	PDC4	0.7333	0.4867	0.1533	-0.591535	0.106638	0.247586	-2.2578	1.22511e-05	5.2252e-05	-1.66626	0.00508569	0.0237942	--	XP_022144001.1 pyruvate decarboxylase 1-like [Momordica charantia]	ko01100//Metabolic pathways;ko01110//Biosynthesis of secondary metabolites;ko00010//Glycolysis / Gluconeogenesis	GO:0005948//acetolactate synthase complex	GO:0000287//magnesium ion binding;GO:0003824//catalytic activity;GO:0003984//acetolactate synthase activity;GO:0008949//oxalyl-CoA decarboxylase activity;GO:0009028//tartronate-semialdehyde synthase activity;GO:0016823//hydrolase activity, acting on acid carbon-carbon bonds, in ketonic substances;GO:0030976//thiamine pyrophosphate binding;GO:0033980//phosphonopyruvate decarboxylase activity;GO:00…	GO:0006113//fermentation;GO:0009097//isoleucine biosynthetic process;GO:0009099//valine biosynthetic process;GO:0009444//pyruvate oxidation;GO:0009636//response to toxic substance;GO:0009684//indoleacetic acid biosynthetic process;GO:0017000//antibiotic biosynthetic process;GO:0019310//inositol catabolic process;GO:0019385//methanogenesis, from acetate;GO:0019529//taurine catabolic process;GO:003…
mikado.CM035880.1G1095	BHLH140	0.65	0.08	0.0367	-3.02237	0.0263583	0.0799533	-4.1479	0.00802759	0.0220611	-1.12553	0.734965	0.912705	bHLH	XP_022978297.1 transcription factor LAX PANICLE 1 [Cucurbita maxima]	-	-	GO:0046983//protein dimerization activity	-
mikado.CM035880.1G1102	mcfF	5.4467	12.1567	20.5167	1.1583	2.92265e-10	3.50211e-09	1.91335	3.00048e-35	4.82115e-34	0.755049	1.33163e-09	1.61111e-08	--	XP_022144050.1 mitoferrin-like [Momordica charantia]	-	GO:0005575//cellular_component;GO:0005622//intracellular anatomical structure;GO:0005737//cytoplasm;GO:0005739//mitochondrion;GO:0005740//mitochondrial envelope;GO:0005743//mitochondrial inner membrane;GO:0016020//membrane;GO:0016021//integral component of membrane;GO:0019866//organelle inner membrane;GO:0031090//organelle membrane;GO:0031224//intrinsic component of membrane;GO:0031966//mitochond…	GO:0003674//molecular_function;GO:0005215//transporter activity;GO:0005381//iron ion transmembrane transporter activity;GO:0008324//cation transmembrane transporter activity;GO:0015075//ion transmembrane transporter activity;GO:0015318//inorganic molecular entity transmembrane transporter activity;GO:0022857//transmembrane transporter activity;GO:0022890//inorganic cation transmembrane transporte…	GO:0000041//transition metal ion transport;GO:0006810//transport;GO:0006811//ion transport;GO:0006812//cation transport;GO:0006826//iron ion transport;GO:0006839//mitochondrial transport;GO:0008150//biological_process;GO:0030001//metal ion transport;GO:0034220//ion transmembrane transport;GO:0034755//iron ion transmembrane transport;GO:0042592//homeostatic process;GO:0048250//iron import into the…
mikado.CM035880.1G1103	PYL4	23.2067	8.5367	13.46	-1.44279	3.66975e-23	1.02935e-21	-0.785861	2.02408e-11	1.38546e-10	0.656934	0.000135668	0.000908066	--	XP_038882725.1 abscisic acid receptor PYL4 [Benincasa hispida]	ko04075//Plant hormone signal transduction;ko04016//MAPK signaling pathway - plant	-	GO:0016879//ligase activity, forming carbon-nitrogen bonds	GO:0006952//defense response;GO:0010498//proteasomal protein catabolic process;GO:0019941//modification-dependent protein catabolic process;GO:0070490//protein pupylation
mikado.CM035880.1G1106	GILT	14.99	5.8967	3.5467	-1.34603	3.87405e-13	5.90233e-12	-2.07946	2.51493e-23	2.94301e-22	-0.733436	0.0110286	0.0459459	--	XP_038883768.1 gamma-interferon-responsive lysosomal thiol protein isoform X1 [Benincasa hispida]	-	-	-	-
mikado.CM035880.1G1107	RE1	0.2133	0.24	0.5033	0.169925	0.90214	0.952461	1.2384	0.00721362	0.0200307	1.06848	0.0103476	0.0435298	--	RVW80222.1 Retrovirus-related Pol polyprotein from transposon RE1 [Vitis vinifera]	-	-	GO:0003676//nucleic acid binding;GO:0008270//zinc ion binding	GO:0015074//DNA integration
mikado.CM035880.1G1109	DREB2B	1.1267	2.4967	2.7433	1.14794	0.0134085	0.0453094	1.28387	0.00385426	0.0113234	0.135927	0.620396	0.844686	ERF	XP_022144041.1 dehydration-responsive element-binding protein 2C-like [Momordica charantia]	-	GO:0005575//cellular_component;GO:0005622//intracellular anatomical structure;GO:0005634//nucleus;GO:0043226//organelle;GO:0043227//membrane-bounded organelle;GO:0043229//intracellular organelle;GO:0043231//intracellular membrane-bounded organelle	GO:0001067//transcription regulatory region nucleic acid binding;GO:0003674//molecular_function;GO:0003676//nucleic acid binding;GO:0003677//DNA binding;GO:0003700//DNA-binding transcription factor activity;GO:0005488//binding;GO:0043565//sequence-specific DNA binding;GO:0097159//organic cyclic compound binding;GO:0140110//transcription regulator activity;GO:1901363//heterocyclic compound binding	GO:0001101//response to acid chemical;GO:0006139//nucleobase-containing compound metabolic process;GO:0006351//transcription, DNA-templated;GO:0006355//regulation of transcription, DNA-templated;GO:0006725//cellular aromatic compound metabolic process;GO:0006807//nitrogen compound metabolic process;GO:0006950//response to stress;GO:0006970//response to osmotic stress;GO:0007154//cell communicatio…
mikado.CM035880.1G1115	--	17.11	13.9667	28.3367	-0.292852	0.0527822	0.141688	0.72783	5.90725e-05	0.000233293	1.02068	4.70093e-09	5.43489e-08	--	XP_022144090.1 macrophage migration inhibitory factor homolog [Momordica charantia]	ko01100//Metabolic pathways;ko00360//Phenylalanine metabolism;ko00350//Tyrosine metabolism	-	GO:0016853//isomerase activity	GO:0006351//transcription, DNA-templated;GO:0006355//regulation of transcription, DNA-templated;GO:0006725//cellular aromatic compound metabolic process
mikado.CM035880.1G1121	--	27.08	15.5433	31.8967	-0.800932	1.76811e-22	4.80231e-21	0.236178	0.0449504	0.101699	1.03711	4.36957e-35	1.75232e-33	--	XP_038881642.1 uncharacterized protein LOC120073098 [Benincasa hispida]	-	-	GO:0008168//methyltransferase activity	GO:0008299//isoprenoid biosynthetic process;GO:0009234//menaquinone biosynthetic process
mikado.CM035880.1G1138	CIPK2	43.73	80.0933	339.143	0.873059	9.60359e-30	3.52538e-28	2.9552	0	0	2.08214	0	0	--	XP_038881987.1 CBL-interacting protein kinase 2-like [Benincasa hispida]	-	GO:0005575//cellular_component;GO:0005622//intracellular anatomical structure	GO:0000166//nucleotide binding;GO:0003674//molecular_function;GO:0003824//catalytic activity;GO:0004672//protein kinase activity;GO:0004674//protein serine/threonine kinase activity;GO:0005488//binding;GO:0005524//ATP binding;GO:0016301//kinase activity;GO:0016709//oxidoreductase activity, acting on paired donors, with incorporation or reduction of molecular oxygen, NAD(P)H as one donor, and inco…	GO:0001101//response to acid chemical;GO:0006464//cellular protein modification process;GO:0006468//protein phosphorylation;GO:0006744//ubiquinone biosynthetic process;GO:0006793//phosphorus metabolic process;GO:0006796//phosphate-containing compound metabolic process;GO:0006807//nitrogen compound metabolic process;GO:0007154//cell communication;GO:0007165//signal transduction;GO:0008150//biologi…
mikado.CM035880.1G1143	CIPK14	16.38	24.0267	9.86	0.552701	1.37164e-10	1.70696e-09	-0.732276	4.16159e-27	5.42457e-26	-1.28498	3.47639e-61	2.36016e-59	--	XP_030936391.1 uncharacterized protein LOC115961572 [Quercus lobata]	-	-	GO:0003674//molecular_function;GO:0003964//RNA-directed DNA polymerase activity;GO:0004672//protein kinase activity;GO:0005515//protein binding;GO:0005524//ATP binding;GO:0016709//oxidoreductase activity, acting on paired donors, with incorporation or reduction of molecular oxygen, NAD(P)H as one donor, and incorporation of one atom of oxygen	GO:0000373//Group II intron splicing;GO:0006468//protein phosphorylation;GO:0006744//ubiquinone biosynthetic process;GO:0007165//signal transduction;GO:0015979//photosynthesis
mikado.CM035880.1G1146	PUB16	7.4233	3.48	8.7967	-1.09298	1.11043e-14	1.89146e-13	0.24489	0.213864	0.370114	1.33787	7.06663e-20	1.64695e-18	--	XP_023521732.1 U-box domain-containing protein 16-like [Cucurbita pepo subsp. pepo] [Cucurbita pepo]	-	GO:0005575//cellular_component;GO:0005622//intracellular anatomical structure;GO:0005634//nucleus;GO:0005737//cytoplasm;GO:0043226//organelle;GO:0043227//membrane-bounded organelle;GO:0043229//intracellular organelle;GO:0043231//intracellular membrane-bounded organelle	GO:0003674//molecular_function;GO:0003824//catalytic activity;GO:0004842//ubiquitin-protein transferase activity;GO:0005515//protein binding;GO:0008270//zinc ion binding;GO:0016740//transferase activity;GO:0019787//ubiquitin-like protein transferase activity;GO:0140096//catalytic activity, acting on a protein	GO:0006464//cellular protein modification process;GO:0006807//nitrogen compound metabolic process;GO:0008150//biological_process;GO:0008152//metabolic process;GO:0009987//cellular process;GO:0010033//response to organic substance;GO:0010200//response to chitin;GO:0010243//response to organonitrogen compound;GO:0016567//protein ubiquitination;GO:0019538//protein metabolic process;GO:0032446//prote…
mikado.CM035880.1G1148	OFP1	1.77	1.3533	0.7833	-0.387232	0.289899	0.511042	-1.17605	0.0141127	0.0367225	-0.788819	0.160327	0.379971	--	KAG6595557.1 Transcription repressor OFP4, partial [Cucurbita argyrosperma subsp. sororia] [Cucurbita argyrosperma]	-	-	GO:0003677//DNA binding	-
mikado.CM035880.1G1153	WNK5	1.37	2.3233	3.1767	0.76202	0.0514106	0.13888	1.21334	0.000366136	0.00129645	0.451318	0.109755	0.290818	--	XP_022143995.1 probable serine/threonine-protein kinase WNK5 [Momordica charantia]	-	GO:0005575//cellular_component;GO:0005622//intracellular anatomical structure;GO:0005737//cytoplasm;GO:0005829//cytosol	GO:0000166//nucleotide binding;GO:0003674//molecular_function;GO:0003824//catalytic activity;GO:0004672//protein kinase activity;GO:0004674//protein serine/threonine kinase activity;GO:0005488//binding;GO:0005515//protein binding;GO:0005524//ATP binding;GO:0016301//kinase activity;GO:0016740//transferase activity;GO:0016772//transferase activity, transferring phosphorus-containing groups;GO:00167…	GO:0000003//reproduction;GO:0003006//developmental process involved in reproduction;GO:0006464//cellular protein modification process;GO:0006468//protein phosphorylation;GO:0006793//phosphorus metabolic process;GO:0006796//phosphate-containing compound metabolic process;GO:0006807//nitrogen compound metabolic process;GO:0007154//cell communication;GO:0007165//signal transduction;GO:0007275//multi…
mikado.CM035880.1G1157	LTP6	42.44	21.8733	11.0467	-0.956252	1.1015e-14	1.87754e-13	-1.94181	5.52409e-43	1.03798e-41	-0.985562	6.35194e-09	7.24312e-08	--	XP_040957244.1 non-specific lipid-transfer protein 3-like [Gossypium hirsutum]	-	-	GO:0004564//beta-fructofuranosidase activity;GO:0004575//sucrose alpha-glucosidase activity	-
mikado.CM035880.1G1161	FER	69.49	56.6933	171.457	-0.293626	6.50613e-14	1.05404e-12	1.30297	6.24187e-209	5.37659e-207	1.59659	5.05328e-242	1.80359e-239	--	XP_022950136.1 receptor-like protein kinase FERONIA [Cucurbita moschata]	-	GO:0005575//cellular_component;GO:0005618//cell wall;GO:0005622//intracellular anatomical structure;GO:0005886//plasma membrane;GO:0005911//cell-cell junction;GO:0009506//plasmodesma;GO:0016020//membrane;GO:0016021//integral component of membrane;GO:0030054//cell junction;GO:0030312//external encapsulating structure;GO:0031224//intrinsic component of membrane;GO:0043680//filiform apparatus;GO:005…	GO:0000166//nucleotide binding;GO:0003674//molecular_function;GO:0003824//catalytic activity;GO:0004672//protein kinase activity;GO:0004674//protein serine/threonine kinase activity;GO:0005488//binding;GO:0005524//ATP binding;GO:0016301//kinase activity;GO:0016740//transferase activity;GO:0016772//transferase activity, transferring phosphorus-containing groups;GO:0016773//phosphotransferase activ…	GO:0000003//reproduction;GO:0000160//phosphorelay signal transduction system;GO:0001101//response to acid chemical;GO:0001558//regulation of cell growth;GO:0006464//cellular protein modification process;GO:0006468//protein phosphorylation;GO:0006793//phosphorus metabolic process;GO:0006796//phosphate-containing compound metabolic process;GO:0006807//nitrogen compound metabolic process;GO:0006950/…
mikado.CM035880.1G117	--	10.2967	2.2833	3.85	-2.17296	9.19507e-32	3.60435e-30	-1.41925	1.75597e-19	1.77052e-18	0.753717	0.00181372	0.00963371	--	XP_022156497.1 uncharacterized protein LOC111023379 [Momordica charantia]	-	-	GO:0016798//hydrolase activity, acting on glycosyl bonds	-
mikado.CM035880.1G1189	--	0.97	0.4667	0.3767	-1.05559	0.0463002	0.127468	-1.3647	0.0144014	0.0373846	-0.309104	0.689764	0.883819	--	XP_022156194.1 uncharacterized protein LOC111023141 isoform X3 [Momordica charantia]	-	-	GO:0005515//protein binding	GO:0006357//regulation of transcription by RNA polymerase II
mikado.CM035880.1G1190	GCN5	0.9133	0.2633	0.24	-1.79425	0.000543391	0.00265886	-1.92811	0.000311832	0.00111503	-0.133856	0.921069	0.970519	--	EOY04373.1 Uncharacterized protein TCM_019641 [Theobroma cacao]	-	-	GO:0005515//protein binding	-
mikado.CM035880.1G1195	CDC2C	4.91	2.5	2.23	-0.973795	2.35213e-05	0.000151164	-1.13868	1.40653e-06	6.59854e-06	-0.164884	0.648505	0.861648	--	XP_038882036.1 cell division control protein 2 homolog C [Benincasa hispida]	-	GO:0000307//cyclin-dependent protein kinase holoenzyme complex;GO:0005575//cellular_component;GO:0005622//intracellular anatomical structure;GO:0005634//nucleus;GO:0005737//cytoplasm;GO:0032991//protein-containing complex;GO:0043226//organelle;GO:0043227//membrane-bounded organelle;GO:0043229//intracellular organelle;GO:0043231//intracellular membrane-bounded organelle;GO:0061695//transferase com…	GO:0000166//nucleotide binding;GO:0003674//molecular_function;GO:0003824//catalytic activity;GO:0004672//protein kinase activity;GO:0004674//protein serine/threonine kinase activity;GO:0004693//cyclin-dependent protein serine/threonine kinase activity;GO:0005488//binding;GO:0005515//protein binding;GO:0005524//ATP binding;GO:0008353//RNA polymerase II CTD heptapeptide repeat kinase activity;GO:00…	GO:0000082//G1/S transition of mitotic cell cycle;GO:0000278//mitotic cell cycle;GO:0006275//regulation of DNA replication;GO:0006464//cellular protein modification process;GO:0006468//protein phosphorylation;GO:0006793//phosphorus metabolic process;GO:0006796//phosphate-containing compound metabolic process;GO:0006807//nitrogen compound metabolic process;GO:0007049//cell cycle;GO:0007154//cell c…
mikado.CM035880.1G1199	--	0.68	1.3267	7.3967	0.964199	0.130759	0.289112	3.44327	3.8419e-20	3.97609e-19	2.47907	8.92208e-15	1.61998e-13	--	KAG7561531.1 Zinc finger CCHC-type superfamily [Arabidopsis thaliana x Arabidopsis arenosa]	-	-	GO:0003676//nucleic acid binding;GO:0008270//zinc ion binding	-
mikado.CM035880.1G1218	SINE1	1.2933	0.6133	0.41	-1.07635	0.00347742	0.0140769	-1.6574	3.52398e-05	0.000143071	-0.581047	0.311195	0.585416	--	XP_008441975.1 PREDICTED: uncharacterized protein LOC103485976 [Cucumis melo]	-	-	-	-
mikado.CM035880.1G1237	KN	13.9167	7.4467	4.5533	-0.902147	4.33931e-09	4.69689e-08	-1.61182	5.95757e-23	6.85326e-22	-0.709672	0.00159029	0.00857583	--	KAB1216408.1 Syntaxin-related protein KNOLLE [Morella rubra]	ko04130//SNARE interactions in vesicular transport	GO:0016020//membrane;GO:0016021//integral component of membrane	GO:0005515//protein binding	GO:0016192//vesicle-mediated transport;GO:0048193//Golgi vesicle transport
mikado.CM035880.1G1245	--	35.4133	71.5767	80.2567	1.0152	1.4972e-24	4.44546e-23	1.18033	1.48598e-55	3.41096e-54	0.165132	0.0173225	0.067591	--	XP_022156235.1 uncharacterized protein LOC111023169 isoform X2 [Momordica charantia]	-	-	-	-
mikado.CM035880.1G1250	SHT	14.6633	54.4833	60.82	1.8936	2.75637e-80	3.17135e-78	2.05233	5.24071e-110	2.2688e-108	0.158731	0.0130081	0.0528446	--	KAG6603487.1 Spermidine hydroxycinnamoyl transferase, partial [Cucurbita argyrosperma subsp. sororia] [Cucurbita argyrosperma]	ko01100//Metabolic pathways;ko01110//Biosynthesis of secondary metabolites;ko00940//Phenylpropanoid biosynthesis;ko00941//Flavonoid biosynthesis;ko00945//Stilbenoid, diarylheptanoid and gingerol biosynthesis	-	GO:0003824//catalytic activity;GO:0016747//acyltransferase activity, transferring groups other than amino-acyl groups	-
mikado.CM035880.1G1251	SHT	14.9367	96.6067	18.7467	2.69326	2.70378e-178	8.84135e-176	0.327776	0.0699124	0.148071	-2.36549	2.82015e-153	5.59196e-151	--	KAG6603487.1 Spermidine hydroxycinnamoyl transferase, partial [Cucurbita argyrosperma subsp. sororia] [Cucurbita argyrosperma]	ko01100//Metabolic pathways;ko01110//Biosynthesis of secondary metabolites;ko00940//Phenylpropanoid biosynthesis;ko00941//Flavonoid biosynthesis;ko00945//Stilbenoid, diarylheptanoid and gingerol biosynthesis	-	GO:0016747//acyltransferase activity, transferring groups other than amino-acyl groups	-
mikado.CM035880.1G1261	At3g03770	14.2367	10.9133	6.0233	-0.38352	1.47498e-07	1.32764e-06	-1.24098	4.16695e-44	7.93081e-43	-0.857458	3.53567e-14	6.16436e-13	--	XP_022950804.1 probable inactive leucine-rich repeat receptor-like protein kinase At3g03770 isoform X1 [Cucurbita moschata]	-	GO:0005575//cellular_component;GO:0005886//plasma membrane;GO:0016020//membrane;GO:0016021//integral component of membrane;GO:0031224//intrinsic component of membrane;GO:0071944//cell periphery	GO:0000166//nucleotide binding;GO:0003674//molecular_function;GO:0003824//catalytic activity;GO:0004672//protein kinase activity;GO:0005488//binding;GO:0005515//protein binding;GO:0005524//ATP binding;GO:0016301//kinase activity;GO:0016740//transferase activity;GO:0016772//transferase activity, transferring phosphorus-containing groups;GO:0016773//phosphotransferase activity, alcohol group as acc…	GO:0006464//cellular protein modification process;GO:0006468//protein phosphorylation;GO:0006793//phosphorus metabolic process;GO:0006796//phosphate-containing compound metabolic process;GO:0006807//nitrogen compound metabolic process;GO:0008150//biological_process;GO:0008152//metabolic process;GO:0009987//cellular process;GO:0016310//phosphorylation;GO:0019538//protein metabolic process;GO:00362…
mikado.CM035880.1G1273	GLCAT14A	5.23	5.3833	2.66	0.0416888	0.822176	0.906133	-0.975385	1.16816e-06	5.53414e-06	-1.01707	8.69087e-06	7.07112e-05	--	XP_038883367.1 beta-glucuronosyltransferase GlcAT14A [Benincasa hispida]	-	GO:0016020//membrane	GO:0016757//glycosyltransferase activity;GO:0016829//lyase activity	-
[truncated: 4,172 more rows]

## Sheet: Table S3
Table S3 Data information of Gene Ontology (GO) enrichment analysis of DEGs
id	num	qvalue	per	ratio	class	ID	Descrption	Pvalue	Qvalue	Up	Down	fg_num	bg_num
CKvs LC
GO:0016491 oxidoreductase activity	259	7.75063e-13	19.129	0.104	Molecular Function	GO:0016491	oxidoreductase activity	6.13668e-16	7.75063e-13	124	135	259	2485
GO:0046906 tetrapyrrole binding	74	8.75271e-11	5.465	0.163	Molecular Function	GO:0046906	tetrapyrrole binding	1.38602e-13	8.75271e-11	31	43	74	455
GO:0009521 photosystem	31	1.45861e-09	3.87	0.27	Cellular Component	GO:0009521	photosystem	2.70613e-12	1.45861e-09	2	29	31	115
GO:0016798 hydrolase activity, acting on glycosyl bonds	82	2.13591e-09	6.056	0.144	Molecular Function	GO:0016798	hydrolase activity, acting on glycosyl bonds	5.07342e-12	2.13591e-09	35	47	82	569
GO:0020037 heme binding	65	1.40598e-08	4.801	0.154	Molecular Function	GO:0020037	heme binding	4.45282e-11	1.40598e-08	30	35	65	421
GO:0046915 transition metal ion transmembrane transporter activity	48	2.09133e-06	3.545	0.157	Molecular Function	GO:0046915	transition metal ion transmembrane transporter activity	8.27922e-09	2.09133e-06	30	18	48	305
GO:0015318 inorganic molecular entity transmembrane transporter activity	125	3.03141e-06	9.232	0.107	Molecular Function	GO:0015318	inorganic molecular entity transmembrane transporter activity	1.4401e-08	3.03141e-06	76	49	125	1173
[truncated: 55 more rows]

## Sheet: Table S4
Table S4 Data information of G. pentaphyllum metabonomic
[truncated: 643 more rows]

## Sheet: Table S5
Table S5 The detailed information of DAMs.
[truncated: 127 more rows]

[truncated: 1 more sheets: Table S6]
